# Supplementary material for: Epoxytiglianes potentiate the activity of colistin against resistant Escherichia coli via modification of the bacterial cell membrane
Source: mBio. 2025 Dec 29;17(2):e02314-25. doi: 10.1128/mbio.02314-25 (PMC12892952; doi:10.1128/mbio.02314-25)
Supplement: Raw Data — for figures. [file mbio.02314-25-s0002.xlsx]

## Sheet: Fig 1 MDS
Hbonds	Colistin alone				EBC-1013 alone				Colistin+EBC-1013				EBC-147				Colistin+EBC-147
	Simulation 1	Simulation 2	Simulation 3		Simulation 1	Simulation 2	Simulation 3		Simulation 1	Simulation 2	Simulation 3		Simulation 1	Simulation 2	Simulation 3		Simulation 1	Simulation 2	Simulation 3
Time in picoseconds	3	0	0		0	1	2		3	0	0		0	0	0		0	0	0
0	3	0	0		0	2	2		5	0	0		0	0	0		1	0	0
10	5	0	0		0	0	2		4	0	0		0	0	0		0	0	0
20	4	0	0		0	0	1		4	0	0		0	0	0		1	0	0
30	3	0	1		0	2	2		2	0	0		0	0	0		2	0	0
40	4	1	0		0	1	1		3	0	0		0	0	0		4	0	0
50	4	0	1		0	2	1		2	0	0		0	0	0		3	0	0
60	5	1	2		0	2	1		1	0	0		0	0	0		0	0	0
70	2	1	2		0	2	1		3	0	0		0	0	0		1	1	0
80	4	1	0		0	2	1		1	0	0		0	0	0		2	0	1
90	1	1	0		0	2	0		2	0	0		0	0	0		2	0	1
100	1	1	0		0	0	2		1	0	0		0	0	0		0	0	0
110	1	1	0		0	0	2		1	0	0		0	0	0		0	0	0
120	0	1	0		0	1	2		1	0	0		0	0	0		2	1	0
130	1	0	0		0	1	0		1	0	0		0	0	0		1	0	0
140	0	0	0		0	1	2		1	0	0		0	0	0		2	0	0
150	0	1	0		0	0	2		3	0	0		0	0	0		2	0	0
160	0	1	0		0	0	0		3	0	0		0	0	0		2	0	1
170	0	1	0		0	0	2		1	0	0		0	0	0		0	0	0
180	1	1	1		0	0	2		1	0	0		0	0	0		0	0	0
190	2	0	1		0	1	1		1	0	0		0	0	0		0	0	0
200	1	0	0		0	1	1		1	0	0		0	0	0		0	2	0
210	1	0	0		0	1	2		1	0	0		0	0	0		0	1	0
220	1	0	0		1	1	1		3	0	0		0	0	0		0	1	0
230	1	1	1		0	1	2		3	0	0		0	0	0		0	1	0
240	1	0	0		0	1	2		1	0	0		0	0	0		1	0	0
250	2	0	1		0	1	2		0	0	0		0	0	0		3	1	0
260	1	0	1		0	1	1		0	0	0		0	0	0		2	1	0
270	0	0	0		0	1	0		0	0	0		0	0	0		3	1	0
280	1	0	0		0	0	1		0	0	0		0	0	0		2	1	0
290	0	0	1		0	0	1		0	0	0		0	0	0		4	1	0
300	1	2	1		1	1	0		1	0	0		0	0	0		3	0	0
310	0	1	2		1	1	0		0	0	0		0	0	0		4	0	0
320	0	1	1		0	1	0		2	0	0		0	0	0		2	0	0
330	0	0	1		0	0	0		0	0	0		0	0	0		3	0	0
340	0	0	2		1	1	0		0	0	0		1	0	0		4	0	0
350	0	1	3		1	0	0		0	0	0		1	0	0		5	0	0
360	1	0	3		0	1	0		0	0	0		1	0	0		5	0	0
370	0	0	1		0	1	0		0	0	0		2	0	0		5	0	0
380	0	1	2		1	0	0		0	0	0		0	0	0		3	0	0
390	0	1	2		2	0	0		0	0	0		1	0	0		2	0	0
400	1	2	1		0	0	0		0	0	0		1	0	0		4	0	0
410	1	2	1		0	0	0		0	0	0		1	0	0		4	1	0
420	0	1	1		1	0	1		0	0	0		1	0	0		2	1	0
430	0	1	2		0	0	1		0	0	0		1	0	0		3	0	0
440	0	2	2		2	0	1		1	0	0		0	0	0		3	1	0
450	0	1	1		3	0	0		1	0	0		0	0	0		4	1	0
460	0	1	2		2	0	0		1	0	0		0	0	0		6	1	0
470	0	1	2		2	0	0		0	0	0		1	0	0		1	0	0
480	0	1	2		2	0	0		1	0	0		0	0	0		2	1	0
490	0	3	4		1	0	0		3	0	0		1	0	0		4	1	0
500	0	1	3		2	0	0		1	0	0		0	0	0		2	0	0
510	0	2	2		2	0	0		2	0	0		1	0	0		2	0	0
520	0	2	3		3	0	0		2	0	0		1	0	0		2	0	0
530	0	2	1		2	0	0		3	0	0		0	0	0		3	0	0
540	0	2	3		2	0	0		1	0	0		1	0	0		3	0	0
550	0	3	2		1	0	0		0	0	1		0	0	0		1	0	0
560	0	2	2		3	0	0		1	0	0		2	0	0		1	0	0
570	0	1	0		2	0	0		1	0	0		1	0	0		3	0	0
580	0	3	3		3	1	0		1	0	0		1	0	0		2	0	0
590	0	1	1		0	0	0		2	0	0		1	0	0		3	0	0
600	0	1	0		0	0	0		4	0	0		1	0	0		5	0	0
610	0	1	0		0	0	0		4	0	0		0	0	0		4	0	0
620	0	2	0		0	0	0		3	0	0		2	0	0		4	0	0
630	0	2	1		0	0	0		4	0	0		2	0	0		4	0	0
640	0	1	2		0	0	0		8	0	0		1	0	0		3	0	0
650	0	2	0		0	0	0		4	0	0		1	0	0		5	0	0
660	0	1	1		0	0	0		5	0	0		2	0	0		5	0	0
670	0	2	3		0	0	0		5	0	0		2	0	0		4	0	0
680	0	2	3		0	0	0		1	0	0		1	0	0		1	0	0
690	0	0	1		0	0	0		2	0	0		1	0	0		2	0	0
700	0	1	2		0	0	0		3	0	0		1	0	0		4	0	0
710	0	0	1		0	0	0		2	0	0		1	0	0		6	0	0
720	0	0	2		0	0	0		2	0	0		0	0	0		4	0	0
730	0	0	1		0	0	0		3	0	0		0	0	0		6	0	0
740	0	2	3		0	0	0		3	0	0		1	0	0		2	0	0
750	0	1	2		0	0	0		4	0	0		1	0	0		5	0	0
760	0	2	3		0	1	1		4	0	0		2	0	0		3	0	0
770	0	0	2		0	1	0		4	0	0		2	0	0		4	0	0
780	0	1	2		0	1	0		2	0	0		1	0	0		1	0	0
790	0	1	2		0	1	0		2	0	0		1	0	0		4	0	0
800	0	1	1		0	1	0		4	0	0		1	0	0		2	0	0
810	0	1	2		0	1	0		4	0	0		1	0	0		4	0	0
820	0	0	5		0	1	0		2	0	0		1	0	0		5	0	0
830	1	0	2		0	1	0		1	0	0		1	0	0		2	0	0
840	0	1	1		0	1	0		1	0	0		1	0	0		3	0	0
850	0	0	1		0	0	0		1	0	0		1	0	0		3	0	0
860	0	0	3		0	0	0		3	0	0		1	0	0		0	0	0
870	2	0	2		0	0	0		2	0	0		3	0	0		2	0	0
880	0	0	2		0	0	0		4	0	0		2	0	0		2	0	0
890	0	0	3		0	0	2		3	0	0		2	0	0		4	0	0
900	1	0	3		0	0	0		2	0	0		3	0	0		1	0	0
910	0	0	4		0	0	0		4	1	0		2	0	0		3	0	0
920	0	0	4		0	0	0		4	0	0		2	0	0		5	0	0
930	0	0	5		0	0	0		5	1	0		2	0	0		2	0	0
940	0	0	4		0	0	1		5	0	0		3	0	0		3	0	0
950	0	0	5		0	0	1		3	0	0		3	0	0		4	0	0
960	0	0	5		0	0	1		2	0	0		2	0	0		2	0	0
970	0	0	4		0	0	1		3	0	0		2	0	0		2	0	0
980	0	0	1		0	0	1		3	0	0		1	0	0		4	0	0
990	0	0	4		0	1	1		3	0	0		1	0	0		2	0	0
1000	1	0	7		0	1	0		3	1	0		1	0	0		1	0	0
1010	0	0	4		0	1	1		3	1	0		2	0	0		3	0	0
1020	0	1	2		0	1	1		3	1	0		2	0	0		3	0	0
1030	0	0	4		0	1	1		3	1	0		2	0	0		2	0	0
1040	2	0	7		0	1	1		5	0	0		2	0	0		2	0	0
1050	2	0	4		1	2	1		5	0	0		1	0	0		2	0	0
1060	1	1	7		0	0	0		1	0	0		1	0	0		2	0	0
1070	1	0	8		0	0	0		2	3	0		2	0	0		2	0	0
1080	1	2	7		0	0	0		3	0	0		1	0	0		4	0	0
1090	1	0	5		0	1	0		4	0	0		0	1	0		2	0	0
1100	1	0	6		0	1	1		3	1	0		0	0	0		2	0	0
1110	1	0	8		0	1	1		5	1	0		0	0	0		4	0	0
1120	1	1	6		0	0	1		4	1	0		1	0	0		5	0	0
1130	1	2	5		0	0	1		4	1	0		2	0	0		3	0	0
1140	2	2	2		0	1	0		6	0	0		2	0	0		5	0	0
1150	1	1	2		0	1	0		5	0	0		1	0	0		4	0	0
1160	0	1	3		0	1	1		6	0	0		1	0	0		3	0	0
1170	2	1	6		0	1	1		3	0	0		1	0	0		3	0	0
1180	1	0	4		0	1	2		6	0	0		2	0	0		3	0	0
1190	0	1	2		0	1	0		5	0	0		1	0	0		2	0	0
1200	0	0	1		0	1	0		4	1	0		1	0	0		4	1	0
1210	1	0	5		0	1	0		6	2	0		3	0	0		5	1	0
1220	0	0	3		0	1	0		5	1	0		3	0	0		3	1	0
1230	1	0	5		0	1	0		4	0	0		1	1	0		4	1	0
1240	0	0	4		0	1	0		3	1	0		3	1	0		4	1	0
1250	0	0	5		0	1	1		3	0	0		1	0	0		5	1	0
1260	0	0	3		0	3	1		2	0	0		2	0	0		2	1	0
1270	2	0	2		0	0	2		4	0	0		1	0	0		1	1	0
1280	2	0	4		0	0	2		4	1	0		2	1	0		3	1	0
1290	1	0	2		0	1	1		3	0	0		2	0	0		2	1	0
1300	0	0	4		0	0	2		2	0	0		0	1	0		3	0	0
1310	1	0	3		0	0	2		3	1	0		1	1	0		1	0	0
1320	0	0	2		0	0	1		4	0	0		2	1	0		5	0	0
1330	1	0	2		0	0	1		3	1	0		0	0	0		2	0	0
1340	1	0	1		0	0	1		4	0	0		0	0	0		6	0	0
1350	0	0	2		0	0	0		1	0	0		0	0	0		4	0	0
1360	0	0	1		0	0	1		3	1	0		0	0	0		5	0	0
1370	0	0	2		0	0	0		3	1	0		0	0	0		5	0	0
1380	0	0	2		0	0	1		3	1	0		1	0	0		6	0	0
1390	0	0	0		0	0	0		0	0	0		1	0	0		5	0	0
1400	0	0	1		0	0	0		2	1	0		1	0	0		6	0	0
1410	0	0	3		0	0	1		1	0	0		0	0	0		6	0	0
1420	0	0	1		0	0	1		1	0	0		2	0	0		5	0	0
1430	0	0	2		0	0	0		2	0	0		1	0	0		3	0	0
1440	0	0	3		0	0	1		2	0	0		2	0	0		3	0	0
1450	0	0	0		0	0	0		2	1	0		0	0	0		2	0	0
1460	0	0	2		0	0	0		1	0	0		2	0	0		3	0	0
1470	0	0	2		0	0	0		2	0	0		1	0	0		2	0	0
1480	1	0	3		0	0	0		3	0	0		1	0	0		2	0	0
1490	1	0	1		0	0	0		3	0	0		1	0	0		3	0	0
1500	0	0	1		0	0	0		3	0	0		1	0	0		1	0	0
1510	0	0	0		0	0	0		1	1	0		1	0	0		3	0	0
1520	0	0	2		0	0	0		2	0	0		2	0	0		3	0	0
1530	0	0	1		0	0	0		2	1	0		1	0	0		4	0	0
1540	0	0	3		0	0	0		4	1	0		2	0	0		5	0	0
1550	0	0	2		0	0	0		3	0	0		2	0	0		2	0	0
1560	1	0	1		0	0	0		3	0	0		2	0	0		5	0	0
1570	2	0	1		0	0	0		3	0	0		1	0	1		4	0	0
1580	0	0	1		0	0	0		3	0	0		2	0	0		3	0	0
1590	1	0	2		0	0	0		2	0	0		1	0	1		5	0	0
1600	1	0	2		0	0	0		1	0	0		0	0	1		6	0	0
1610	0	0	0		0	0	0		3	0	0		1	0	1		5	0	0
1620	1	0	1		0	0	0		2	0	0		1	0	1		6	0	0
1630	1	0	1		0	0	0		1	0	0		1	0	1		5	0	0
1640	1	0	0		0	0	2		2	0	0		1	0	0		5	0	0
1650	0	0	3		0	0	3		0	0	0		1	0	0		4	0	0
1660	0	0	3		0	0	3		3	0	0		2	0	0		4	0	0
1670	1	0	3		0	0	2		2	0	0		1	0	0		6	0	0
1680	1	0	3		0	0	1		3	0	0		1	0	1		6	0	0
1690	2	0	2		0	0	2		4	0	0		2	0	0		6	0	0
1700	1	0	3		0	0	1		1	0	0		3	0	3		5	0	0
1710	1	0	3		0	0	1		3	0	0		1	0	1		7	0	0
1720	1	0	4		0	0	1		1	0	0		2	0	2		7	0	0
1730	1	0	3		0	0	0		1	0	0		2	0	0		7	0	0
1740	1	0	5		0	0	0		5	0	0		2	0	0		10	0	0
1750	2	0	5		0	0	0		2	0	0		2	0	0		6	0	0
1760	1	0	5		0	0	0		1	0	0		2	0	0		8	0	0
1770	2	0	4		0	0	2		3	0	0		3	0	1		6	0	0
1780	1	0	3		0	0	1		1	0	0		2	0	0		9	0	0
1790	0	0	3		0	0	1		1	0	0		2	0	0		6	0	0
1800	1	0	3		0	0	3		2	0	0		2	0	1		7	0	0
1810	1	0	5		0	0	2		0	0	0		2	0	0		6	0	0
1820	1	0	3		0	0	1		3	1	0		1	0	0		7	0	0
1830	1	0	4		0	0	1		0	1	0		2	0	2		7	0	0
1840	1	0	4		0	0	1		2	1	0		2	0	1		4	0	0
1850	2	0	4		0	0	1		3	0	0		3	0	0		8	0	0
1860	0	0	6		0	0	1		4	0	0		2	0	2		6	0	0
1870	1	0	4		0	0	2		2	1	0		1	0	1		4	0	0
1880	2	0	4		0	0	2		2	0	0		3	0	2		4	0	0
1890	1	0	4		0	0	1		4	0	0		2	0	2		5	0	0
1900	2	0	5		0	0	2		3	0	0		1	1	2		5	0	0
1910	2	0	4		0	0	1		4	1	0		1	0	2		5	0	0
1920	3	0	2		0	0	1		3	1	0		1	0	0		6	0	0
1930	4	0	4		0	0	1		2	1	0		2	0	1		5	0	0
1940	2	0	6		0	0	1		2	1	0		2	0	1		6	0	0
1950	2	0	3		0	0	1		2	1	0		3	0	1		4	1	0
1960	2	0	3		0	0	1		2	1	0		1	0	1		7	1	0
1970	3	0	3		0	0	2		0	0	0		2	0	1		4	1	0
1980	2	0	3		0	0	1		1	1	0		4	0	0		7	1	0
1990	3	0	3		0	0	1		2	1	0		2	0	2		6	1	0
2000	3	0	2		0	0	1		0	1	0		2	0	1		7	1	0
2010	0	0	2		0	0	1		1	1	0		2	0	2		8	1	0
2020	2	0	6		0	0	0		2	2	0		3	0	2		7	0	0
2030	2	0	5		0	0	1		1	1	0		2	0	2		7	0	0
2040	1	0	5		0	0	1		1	1	0		2	0	2		7	0	0
2050	0	0	6		0	0	1		2	1	0		1	0	2		4	0	0
2060	0	0	6		0	0	1		2	1	0		2	0	2		6	0	0
2070	1	0	4		0	0	2		3	0	0		1	0	2		6	0	0
2080	1	0	4		0	0	1		2	1	0		1	0	2		7	0	0
2090	3	0	6		0	0	2		2	1	0		2	0	2		6	0	0
2100	3	0	4		0	0	0		1	0	0		2	0	2		5	0	0
2110	2	0	7		0	0	1		3	0	0		2	0	1		3	0	0
2120	2	0	8		0	0	0		1	2	0		3	0	1		3	0	0
2130	3	0	6		0	0	1		3	2	0		2	0	1		4	0	0
2140	3	0	7		0	0	1		2	2	0		2	0	1		5	0	0
2150	2	0	5		0	0	1		5	2	0		2	0	1		5	0	0
2160	2	0	5		0	0	1		1	4	0		1	0	2		5	0	0
2170	2	0	5		0	0	2		0	1	0		1	0	1		8	0	0
2180	1	0	5		0	0	3		2	1	0		2	0	1		4	0	0
2190	2	0	6		0	0	2		1	0	0		2	0	2		6	1	0
2200	2	0	3		0	0	1		2	2	0		1	0	1		4	0	0
2210	2	0	4		0	0	1		2	2	0		2	0	1		4	0	0
2220	3	0	4		0	0	1		2	2	0		1	0	1		2	0	0
2230	2	0	3		0	0	1		0	0	0		1	0	1		2	1	0
2240	3	0	6		0	0	1		2	1	0		1	0	1		4	0	0
2250	2	0	5		0	0	1		1	1	0		1	0	0		2	0	0
2260	2	0	6		0	0	1		2	1	0		2	0	1		3	0	0
2270	3	0	7		0	0	1		2	1	0		2	0	1		4	0	0
2280	1	0	7		0	0	1		2	1	0		2	0	1		5	0	0
2290	2	0	6		0	0	1		2	0	0		1	0	1		4	0	0
2300	2	0	7		0	0	1		2	1	0		2	0	1		5	0	0
2310	4	0	3		0	0	1		5	2	0		2	0	1		5	0	0
2320	3	0	8		0	0	1		2	2	0		2	0	0		4	0	0
2330	1	0	6		0	0	0		1	1	0		2	0	0		2	0	0
2340	2	0	5		0	0	1		5	1	0		1	0	1		3	0	0
2350	1	0	6		0	0	1		6	1	0		1	0	1		6	0	0
2360	1	0	4		0	0	1		5	1	0		3	0	1		5	0	0
2370	3	0	4		0	0	2		4	2	0		3	0	1		5	0	0
2380	4	0	6		0	0	0		3	2	0		3	0	0		4	0	0
2390	3	0	3		0	0	0		2	2	0		3	0	0		5	0	0
2400	2	0	3		0	0	1		3	0	0		4	0	0		6	0	0
2410	3	0	6		0	0	0		7	1	0		4	0	0		5	0	0
2420	1	0	4		0	1	0		5	1	0		3	0	0		5	1	0
2430	1	0	5		0	0	0		4	1	0		1	0	0		7	1	0
2440	2	0	4		0	0	0		6	0	0		2	0	0		4	1	0
2450	4	0	7		0	0	1		3	1	0		2	0	0		7	2	0
2460	4	1	6		0	0	1		5	0	0		1	1	0		5	0	0
2470	1	0	8		0	0	0		4	1	0		1	1	0		4	0	0
2480	1	0	8		0	0	1		4	0	0		2	0	0		7	0	0
2490	1	0	6		0	0	1		1	1	0		3	0	1		4	0	0
2500	1	0	5		0	0	1		4	0	0		2	0	1		6	0	0
2510	7	1	9		0	0	1		1	1	0		2	0	0		9	0	0
2520	1	1	4		0	0	1		2	1	0		3	0	0		7	0	0
2530	4	1	6		0	0	0		2	0	0		2	0	0		6	0	0
2540	1	1	7		0	0	0		4	1	0		2	0	0		5	0	0
2550	2	0	8		0	0	0		3	1	0		2	0	0		6	0	0
2560	1	0	6		0	0	0		3	0	0		2	0	0		6	0	0
2570	2	0	6		0	0	0		4	2	0		2	0	0		8	0	0
2580	3	0	7		0	0	1		1	1	0		2	0	0		7	0	0
2590	2	1	6		0	0	0		3	1	0		2	0	0		9	1	0
2600	3	0	5		0	0	1		3	0	0		0	0	0		7	1	0
2610	2	0	5		0	0	1		2	1	0		2	1	0		8	0	0
2620	5	0	3		0	0	0		2	1	0		3	0	0		8	0	0
2630	5	2	5		0	0	1		1	2	0		2	0	0		7	1	0
2640	6	0	4		0	0	1		3	1	0		2	0	0		9	0	0
2650	3	0	5		0	0	0		3	0	0		2	1	0		7	1	0
2660	3	0	5		0	0	0		1	1	0		3	0	0		8	0	0
2670	3	0	6		0	0	0		1	0	0		2	0	0		9	0	0
2680	3	1	2		0	0	2		3	1	0		2	0	0		8	0	0
2690	2	1	5		0	0	1		2	1	0		1	0	0		9	0	0
2700	4	0	3		0	0	0		2	0	0		1	0	0		7	0	0
2710	3	1	4		0	0	1		0	0	0		3	0	0		9	0	0
2720	2	1	6		0	0	1		2	0	0		2	0	0		10	0	0
2730	1	0	6		0	0	0		2	0	0		1	0	0		7	0	0
2740	1	0	6		0	0	0		1	0	0		1	0	0		6	0	0
2750	2	0	4		0	0	0		1	0	0		1	0	0		8	0	0
2760	2	0	6		0	0	0		1	0	0		1	0	0		6	0	0
2770	3	0	8		0	0	0		2	0	0		2	0	0		7	1	0
2780	0	0	5		0	0	0		1	0	0		1	0	0		8	0	0
2790	2	0	7		0	0	0		1	0	0		1	0	0		8	0	0
2800	2	0	5		0	0	0		3	0	0		2	0	0		8	0	0
2810	1	0	5		0	0	0		1	0	0		1	0	0		3	0	0
2820	3	0	6		0	0	0		2	0	0		1	1	0		9	0	0
2830	1	0	6		0	0	0		0	0	0		1	1	0		10	0	0
2840	1	0	5		0	0	0		1	0	0		2	0	0		5	0	0
2850	1	0	7		0	0	0		3	0	0		1	1	0		3	0	0
2860	1	0	4		0	0	0		4	0	0		1	0	0		5	0	0
2870	2	0	9		0	0	0		3	0	0		1	0	0		8	0	0
2880	4	1	4		0	0	1		2	0	0		1	0	0		7	0	0
2890	2	0	8		0	0	0		3	0	0		0	0	0		7	0	0
2900	2	0	2		0	0	1		2	0	0		1	0	0		5	0	0
2910	1	0	4		0	0	0		1	0	0		1	0	0		7	0	0
2920	4	0	4		0	0	1		2	0	0		3	1	0		8	0	0
2930	1	0	5		0	0	0		2	0	0		2	0	0		6	0	0
2940	1	0	5		0	0	0		1	0	0		0	0	0		7	0	0
2950	2	0	8		0	0	0		1	0	0		1	0	0		4	0	0
2960	2	0	7		0	0	0		1	0	0		2	0	0		7	0	0
2970	1	0	7		0	0	0		2	0	0		1	0	0		6	0	0
2980	3	0	5		0	0	1		3	0	0		1	0	0		8	1	0
2990	3	0	4		0	0	0		1	0	0		2	0	0		7	0	0
3000	1	0	7		0	0	0		1	0	0		0	0	0		7	0	0
3010	0	0	4		0	0	0		3	0	0		1	0	0		3	1	0
3020	2	0	3		0	0	2		0	0	0		1	0	0		7	3	0
3030	3	0	3		0	0	1		1	0	0		0	0	0		5	2	0
3040	3	0	4		0	0	1		0	1	0		1	0	0		5	2	0
3050	4	0	3		0	0	1		1	1	0		1	0	0		4	2	0
3060	3	0	3		0	0	1		1	1	0		1	0	0		6	0	0
3070	3	0	2		0	0	2		3	1	0		2	0	0		7	1	0
3080	2	0	3		0	0	2		1	0	0		3	0	0		4	1	0
3090	3	0	5		0	0	0		2	0	0		4	0	0		5	1	0
3100	2	0	5		0	0	1		0	0	0		3	1	0		7	1	0
3110	3	0	4		0	0	0		1	0	0		0	0	0		3	1	0
3120	2	0	7		0	0	0		1	1	0		0	0	0		4	1	0
3130	1	0	4		0	0	1		2	1	0		1	2	0		5	1	0
3140	2	0	6		0	0	0		2	0	0		1	2	0		3	1	0
3150	3	0	5		0	0	0		2	0	0		2	1	0		3	1	0
3160	1	0	3		0	0	0		2	0	0		1	0	0		7	1	0
3170	2	0	5		0	0	0		2	1	0		0	0	0		5	2	0
3180	1	0	5		0	0	1		3	1	0		1	0	0		2	1	0
3190	1	0	5		0	0	1		1	0	0		2	0	0		6	2	0
3200	2	0	5		0	0	1		2	1	0		1	0	0		4	2	0
3210	1	0	4		0	0	2		2	1	0		0	0	0		5	1	0
3220	1	0	5		0	0	1		2	1	0		2	0	0		3	1	0
3230	2	0	5		0	0	1		0	1	0		0	1	0		5	1	0
3240	2	0	4		0	0	0		2	1	0		0	0	0		5	1	0
3250	1	0	6		0	0	0		2	1	0		0	0	0		3	1	0
3260	0	0	4		0	0	0		1	1	0		2	0	0		3	1	0
3270	1	0	6		0	0	0		0	0	0		1	0	0		3	3	0
3280	2	0	5		0	0	0		0	1	0		1	0	0		4	3	0
3290	2	0	3		0	0	0		1	1	0		2	0	0		3	1	0
3300	2	0	4		0	0	1		2	1	0		2	1	0		2	1	0
3310	1	0	4		0	0	0		2	1	0		2	0	0		3	2	0
3320	1	0	4		0	0	0		4	1	0		2	1	0		5	2	0
3330	0	0	3		0	0	1		2	1	0		1	0	0		5	2	0
3340	0	0	2		0	0	0		1	1	0		2	0	0		2	2	0
3350	0	0	3		0	1	0		2	1	0		1	0	0		5	0	0
3360	2	0	2		0	0	1		0	1	0		1	0	0		3	1	0
3370	1	0	3		0	0	0		2	1	0		1	0	0		4	1	0
3380	3	0	4		0	0	0		1	1	0		0	0	0		6	1	0
3390	1	0	3		0	0	1		3	1	0		1	0	0		4	2	0
3400	3	0	6		0	0	1		3	1	0		2	0	0		2	2	0
3410	4	0	6		0	0	0		1	2	0		1	0	0		6	1	0
3420	1	0	5		0	0	0		2	1	0		0	0	0		6	1	0
3430	2	0	4		0	0	0		3	1	0		2	0	0		4	1	0
3440	2	0	4		0	0	0		1	2	0		3	0	0		3	1	0
3450	2	0	3		0	0	0		2	2	0		3	0	0		6	1	0
3460	2	0	6		0	0	0		2	1	0		2	0	0		5	1	0
3470	2	0	5		0	0	0		1	1	0		2	0	0		6	1	0
3480	2	0	7		0	0	0		3	1	0		2	0	0		5	1	0
3490	2	0	6		0	0	0		3	1	0		2	0	0		3	1	0
3500	2	0	6		0	0	0		2	1	0		1	2	0		6	1	0
3510	2	0	6		0	0	0		2	1	0		1	0	0		4	1	0
3520	3	0	4		0	0	1		2	1	0		1	0	0		7	1	0
3530	2	0	5		0	0	1		1	1	0		1	1	0		8	1	0
3540	2	0	5		0	0	1		3	1	0		1	0	0		5	1	0
3550	2	0	5		0	1	1		2	1	0		1	0	0		6	2	0
3560	2	0	8		0	2	1		3	1	0		1	0	0		7	2	0
3570	2	0	5		0	3	1		4	1	0		2	0	0		6	1	0
3580	0	0	5		0	1	0		1	1	0		3	0	0		6	2	0
3590	2	0	1		0	1	0		2	1	0		1	0	0		6	2	0
3600	2	0	3		0	1	0		3	0	0		1	0	0		6	2	0
3610	0	0	3		0	1	1		3	1	0		2	0	0		3	2	0
3620	1	0	4		1	0	0		1	1	0		0	1	0		2	0	0
3630	3	0	5		0	0	1		1	1	0		3	0	0		2	2	0
3640	2	0	3		0	0	1		2	0	0		2	0	0		5	1	0
3650	3	0	7		0	0	0		3	1	0		1	0	0		5	2	0
3660	3	0	5		0	0	0		0	2	0		1	0	0		5	2	0
3670	2	0	5		0	0	0		1	2	0		1	0	0		5	2	0
3680	2	0	3		0	0	0		1	1	0		2	0	0		5	2	0
3690	2	0	4		0	0	0		2	1	0		2	0	0		6	2	0
3700	1	0	2		0	0	0		2	0	0		0	0	0		2	2	0
3710	3	0	5		0	1	0		0	1	0		1	0	0		2	1	0
3720	3	0	3		0	2	1		1	2	0		1	0	0		3	2	0
3730	4	0	5		0	0	0		3	2	0		0	1	0		5	0	0
3740	3	0	1		0	0	0		2	2	0		0	1	0		4	2	0
3750	3	0	3		0	0	0		3	1	0		0	2	0		3	2	0
3760	2	0	2		0	0	0		1	1	0		0	2	0		4	2	0
3770	2	0	4		0	1	0		2	0	0		0	2	0		3	2	0
3780	2	0	5		0	0	0		2	1	0		0	1	0		3	2	0
3790	2	0	3		0	1	0		3	0	0		1	2	0		4	2	0
3800	3	0	5		0	1	0		1	2	0		1	0	0		5	1	0
3810	2	0	2		0	0	0		1	1	0		1	0	0		3	0	0
3820	2	0	6		0	0	0		1	3	0		1	0	0		4	1	0
3830	4	0	5		0	1	0		0	1	0		1	0	0		7	1	0
3840	2	0	6		0	0	0		1	1	0		0	0	0		3	0	0
3850	2	0	6		0	1	1		2	1	0		1	0	0		5	0	0
3860	4	0	9		0	2	0		2	1	0		1	0	0		3	0	0
3870	4	0	8		0	2	1		2	0	0		1	0	0		1	2	0
3880	2	0	7		0	2	2		1	0	0		1	0	0		2	3	0
3890	2	0	3		0	2	1		2	0	0		0	0	0		2	2	0
3900	4	0	5		0	0	1		1	0	0		1	0	0		2	2	0
3910	1	0	4		0	1	1		0	0	0		0	0	0		4	0	0
3920	3	0	6		0	0	0		1	0	0		0	0	0		4	3	0
3930	2	0	4		0	0	0		0	0	0		1	0	0		2	0	0
3940	1	0	4		0	1	0		1	0	0		1	0	0		3	2	0
3950	2	0	5		0	1	0		1	0	0		1	0	0		3	2	0
3960	1	0	3		0	0	0		2	1	0		1	0	0		2	2	0
3970	2	0	5		0	0	0		0	0	0		1	0	0		3	2	0
3980	2	0	3		0	0	0		1	1	0		0	0	0		3	1	0
3990	2	0	4		0	0	0		0	1	0		0	0	0		4	1	0
4000	1	0	9		0	0	0		1	1	0		0	0	0		3	2	0
4010	1	0	4		0	1	0		1	1	0		0	0	0		3	2	0
4020	1	0	6		0	0	0		0	0	0		0	0	0		3	1	0
4030	1	0	2		0	0	0		1	1	0		0	0	0		1	0	0
4040	2	0	7		0	0	0		0	1	0		0	0	0		4	2	0
4050	2	0	2		0	0	0		0	1	0		0	0	0		4	1	0
4060	2	0	4		0	1	0		0	1	0		0	0	0		4	1	0
4070	2	0	2		0	0	0		0	1	0		0	0	0		5	0	0
4080	0	0	4		0	1	0		0	1	0		0	0	0		6	1	0
4090	3	0	6		0	0	0		1	0	0		0	0	0		5	0	0
4100	4	0	4		0	1	0		2	1	0		0	0	0		6	0	0
4110	2	0	6		0	1	0		1	0	0		0	0	0		6	0	0
4120	3	0	4		0	0	0		0	1	0		0	0	0		5	1	0
4130	1	0	7		0	0	0		1	1	0		0	0	0		5	0	0
4140	3	0	6		0	0	0		2	1	0		0	0	0		7	1	0
4150	2	0	6		0	0	0		1	1	0		0	1	0		7	1	0
4160	2	0	2		0	0	0		1	0	0		0	1	0		4	0	0
4170	2	0	5		0	0	0		1	0	0		0	1	0		11	0	0
4180	3	0	4		0	0	0		3	0	0		0	1	0		8	2	0
4190	2	0	2		0	0	0		1	0	0		0	0	0		4	2	0
4200	2	0	6		0	0	0		1	0	0		0	0	0		7	2	0
4210	1	0	6		0	0	0		3	1	0		0	0	0		9	1	0
4220	2	0	4		0	0	0		3	1	0		0	0	0		9	0	0
4230	1	0	4		0	0	0		2	2	0		0	0	0		9	0	0
4240	2	0	4		0	0	0		2	2	0		0	0	0		12	0	0
4250	3	0	6		0	0	0		1	2	0		0	0	0		5	1	0
4260	3	0	4		0	0	0		3	2	0		0	0	0		9	1	0
4270	2	0	7		0	0	0		2	1	0		0	0	0		6	1	0
4280	3	1	7		0	0	0		1	1	0		0	0	0		8	0	0
4290	2	1	8		0	0	0		1	2	0		0	1	0		4	1	0
4300	2	1	4		0	0	0		1	2	0		0	0	0		3	0	0
4310	1	0	5		0	0	0		1	2	0		0	0	0		8	0	0
4320	2	1	7		0	0	0		2	1	0		0	0	0		8	0	0
4330	1	1	8		0	0	0		1	1	0		0	0	0		6	0	0
4340	2	1	6		0	0	0		1	1	0		0	0	0		10	0	0
4350	2	0	7		0	0	0		0	2	0		0	0	0		9	0	0
4360	2	0	6		0	0	0		1	2	0		0	0	0		8	0	0
4370	4	0	6		0	0	0		1	2	0		0	0	0		7	0	0
4380	2	0	4		0	0	0		2	2	0		0	0	0		5	0	0
4390	1	1	4		0	0	0		2	2	0		0	0	0		4	0	0
4400	2	0	3		0	0	0		1	1	0		0	0	0		4	0	0
4410	1	0	6		0	0	0		1	2	0		0	0	0		4	0	0
4420	1	0	6		0	0	0		3	2	0		0	0	0		4	0	0
4430	2	1	4		0	0	0		4	2	0		0	0	0		2	0	0
4440	1	0	10		0	0	0		3	3	0		0	0	0		3	0	0
4450	2	0	7		0	0	0		2	2	0		0	0	0		5	0	0
4460	2	0	10		0	0	0		3	1	0		0	0	0		4	0	0
4470	3	0	9		0	0	0		1	3	0		0	0	0		6	0	0
4480	1	0	7		0	0	0		1	3	0		0	0	0		5	0	0
4490	2	0	6		0	0	0		0	2	0		0	1	0		7	0	0
4500	1	1	6		0	0	0		1	3	0		0	1	0		6	0	0
4510	1	0	6		0	0	0		1	0	0		0	0	0		4	0	0
4520	1	0	6		0	0	0		3	2	0		0	0	0		3	0	0
4530	2	0	9		0	0	0		2	2	0		0	0	0		4	0	0
4540	1	0	8		0	0	0		1	3	0		0	2	0		3	0	0
4550	2	0	7		0	2	0		3	1	0		0	1	0		3	0	0
4560	1	0	9		0	1	0		2	2	0		0	1	0		5	0	0
4570	1	2	7		0	1	0		2	2	0		0	1	0		3	0	0
4580	1	0	8		0	2	0		1	2	0		0	1	0		3	0	0
4590	1	0	4		0	0	0		1	1	0		0	2	0		2	0	0
4600	2	0	3		0	0	0		0	2	0		0	1	0		2	0	0
4610	2	0	6		0	0	0		1	1	0		0	1	0		3	0	0
4620	2	0	4		0	0	0		2	1	0		0	1	0		3	0	0
4630	2	1	7		0	0	0		1	0	0		0	1	0		1	0	0
4640	1	1	4		0	0	0		2	1	0		0	0	0		3	0	0
4650	3	0	2		0	0	0		2	3	0		0	1	0		1	0	0
4660	2	0	4		0	0	0		1	1	0		0	0	0		1	0	0
4670	1	1	4		0	0	0		1	1	0		0	0	0		2	0	0
4680	1	0	4		0	0	0		1	1	0		0	0	0		4	0	0
4690	2	1	5		0	0	0		1	1	0		0	0	0		5	0	0
4700	2	2	4		0	0	0		2	1	0		0	2	0		4	0	0
4710	1	3	4		0	0	0		2	1	0		0	1	0		4	0	0
4720	2	0	2		0	0	0		2	1	0		0	1	0		3	0	0
4730	1	1	3		0	0	0		0	2	0		0	0	0		3	0	0
4740	1	0	5		0	0	0		1	1	0		0	1	0		2	0	0
4750	1	0	4		0	0	0		1	2	0		0	0	0		3	0	0
4760	1	2	4		0	0	0		1	1	0		0	0	0		4	0	0
4770	2	1	3		0	0	0		0	2	0		0	0	0		3	0	0
4780	1	2	6		0	0	0		1	2	0		0	0	0		1	0	0
4790	2	1	2		0	0	0		0	0	0		0	0	0		2	0	0
4800	1	0	3		0	0	0		0	1	0		0	0	0		2	0	0
4810	3	3	5		0	0	0		1	2	0		0	0	0		1	0	0
4820	2	6	2		0	0	0		0	2	0		0	0	0		0	0	0
4830	1	3	4		0	1	0		1	1	0		0	0	0		3	0	0
4840	1	1	3		0	2	0		1	1	0		0	0	0		3	0	0
4850	2	3	5		0	1	0		2	1	0		0	0	0		3	0	0
4860	1	1	3		0	1	0		2	2	0		0	0	0		3	0	0
4870	1	2	1		0	1	0		3	2	0		0	0	0		4	0	0
4880	2	2	4		0	1	0		1	2	0		0	0	0		2	0	0
4890	1	1	6		0	1	0		2	1	0		0	0	0		3	0	0
4900	1	0	3		0	0	0		1	1	0		0	1	0		5	0	0
4910	1	0	1		0	0	0		2	2	0		0	1	0		2	0	0
4920	1	0	5		0	0	0		2	1	0		0	1	0		4	0	0
4930	1	1	1		0	0	0		1	0	0		0	1	0		3	0	0
4940	2	1	4		0	0	0		1	0	0		0	2	0		2	0	0
4950	1	0	8		0	0	0		3	0	0		0	2	0		3	0	0
4960	2	2	4		0	0	0		3	1	0		0	1	0		4	0	0
4970	1	1	4		0	0	0		4	1	0		0	0	0		2	0	0
4980	1	0	5		0	0	0		3	0	0		0	1	0		5	0	0
4990	1	1	4		0	0	0		2	1	0		0	0	0		3	0	0
5000	1	1	2		0	0	0		1	0	0		0	0	0		5	0	0
5010	1	2	6		0	0	0		1	1	0		0	1	0		5	0	0
5020	1	1	6		0	1	0		3	1	0		0	1	0		5	0	0
5030	2	1	7		0	1	0		1	1	0		0	1	0		2	0	0
5040	2	3	5		0	1	0		2	1	0		0	2	0		3	0	0
5050	2	4	6		0	1	0		3	2	0		0	2	0		2	0	0
5060	1	1	3		0	1	0		4	1	0		0	2	0		2	0	0
5070	1	1	4		0	1	0		4	1	0		0	2	0		3	0	0
5080	1	2	3		0	1	0		1	0	0		0	0	0		4	0	0
5090	1	1	5		0	1	0		1	1	0		0	1	0		1	0	0
5100	2	3	3		0	1	0		3	2	0		0	1	0		6	0	0
5110	1	3	8		0	1	0		2	1	0		0	2	0		4	0	0
5120	1	2	9		0	1	0		4	1	0		0	1	0		7	0	0
5130	3	3	3		0	1	0		4	1	0		0	1	0		6	0	0
5140	2	2	7		0	0	0		3	0	0		0	1	0		3	0	0
5150	3	1	6		0	0	0		2	1	0		0	1	0		3	0	0
5160	2	3	8		0	0	0		2	1	0		0	0	0		8	0	0
5170	1	1	4		0	0	0		4	2	0		0	1	0		8	0	0
5180	1	1	5		0	0	0		2	1	0		0	1	0		8	0	0
5190	1	1	4		0	0	0		4	2	0		0	1	0		7	0	0
5200	1	2	5		0	0	0		4	2	0		0	1	0		6	0	0
5210	1	3	4		0	0	0		3	1	0		0	0	0		7	0	0
5220	1	1	4		0	0	0		6	2	0		0	0	0		6	0	0
5230	1	3	3		0	0	0		7	1	0		0	0	0		5	0	0
5240	1	1	3		0	0	0		3	0	0		0	0	0		5	0	0
5250	1	1	3		0	0	0		4	0	0		0	0	0		3	0	0
5260	0	1	3		0	0	0		5	1	0		0	0	0		2	0	0
5270	1	3	3		0	0	0		3	2	0		0	2	0		5	0	0
5280	1	2	4		0	0	0		3	2	0		0	1	0		4	0	0
5290	1	1	3		0	0	0		6	1	0		0	1	0		2	0	0
5300	1	2	3		0	0	0		3	2	0		0	1	0		2	0	0
5310	1	4	4		0	0	0		3	2	0		0	1	0		6	0	0
5320	2	3	4		0	0	0		4	1	0		0	2	0		8	0	0
5330	2	4	5		0	0	0		4	1	0		0	1	0		4	0	0
5340	2	2	5		0	0	0		1	1	0		0	0	0		4	0	0
5350	2	3	2		0	0	0		3	1	0		0	1	0		4	0	0
5360	2	2	4		0	0	0		4	1	0		0	1	0		6	0	0
5370	1	3	1		0	0	0		3	1	0		0	2	0		4	0	0
5380	2	1	1		0	0	0		1	0	0		0	2	0		4	0	0
5390	2	1	2		0	0	0		3	0	0		0	1	1		6	0	0
5400	2	4	2		0	0	0		1	1	0		0	1	0		5	0	0
5410	2	1	4		0	0	0		1	1	0		0	1	0		6	0	0
5420	1	3	6		0	0	0		2	2	0		0	0	0		8	0	0
5430	2	1	4		0	0	0		3	3	0		0	2	0		6	0	0
5440	3	2	6		0	0	0		3	1	0		0	2	1		7	0	0
5450	3	5	3		0	0	0		1	0	0		0	1	0		4	0	0
5460	2	2	4		0	0	0		1	1	0		0	0	0		6	1	0
5470	2	2	4		0	0	0		2	1	0		0	1	1		6	1	0
5480	1	1	4		0	0	0		2	2	0		0	2	0		8	0	0
5490	2	3	3		0	0	0		1	2	0		0	1	0		5	2	0
5500	1	1	6		0	0	0		1	2	0		0	1	0		7	0	0
5510	1	1	4		0	0	0		1	2	0		0	1	0		4	1	0
5520	3	2	4		0	0	0		1	1	0		0	1	0		5	0	0
5530	2	2	7		0	0	0		1	1	0		0	1	0		9	0	0
5540	1	2	7		0	0	0		1	3	0		0	0	0		8	0	0
5550	3	1	9		0	0	0		1	2	0		0	1	0		7	0	0
5560	2	2	6		0	0	0		1	1	0		0	1	0		7	0	0
5570	3	3	5		0	0	0		2	2	0		0	2	0		6	0	0
5580	2	3	8		0	0	0		3	1	0		0	1	0		8	0	0
5590	3	4	7		0	0	0		2	0	0		0	1	0		8	0	0
5600	2	1	11		0	0	0		2	1	0		0	1	0		8	0	0
5610	2	3	9		0	0	0		2	1	0		0	0	0		9	0	0
5620	2	4	4		0	0	0		1	1	0		0	0	0		5	1	0
5630	2	2	5		0	0	0		3	1	0		0	2	0		7	0	0
5640	1	4	7		0	0	0		3	1	0		0	1	0		7	0	0
5650	2	3	4		0	0	0		2	1	0		0	1	0		7	0	0
5660	4	3	5		0	0	0		2	1	0		0	3	0		6	0	0
5670	4	3	1		0	0	0		2	0	0		0	0	0		7	0	0
5680	3	5	7		0	0	0		1	1	0		0	1	0		7	0	0
5690	5	5	5		0	0	0		1	1	0		0	1	0		7	1	0
5700	3	4	3		0	0	0		3	1	0		0	1	0		5	0	0
5710	2	3	3		0	0	0		3	1	0		0	1	0		8	1	0
5720	3	4	5		0	0	0		2	1	0		0	1	0		3	0	0
5730	2	3	5		0	0	0		2	1	0		0	1	0		5	0	0
5740	2	4	2		0	0	0		1	1	0		0	1	1		1	0	0
5750	2	6	4		0	0	0		3	1	0		0	1	1		3	0	0
5760	2	4	4		0	0	0		2	0	0		0	1	0		6	0	0
5770	2	3	7		0	0	0		3	0	0		0	0	0		6	0	0
5780	3	3	6		0	0	0		3	1	0		0	0	0		6	0	0
5790	3	1	5		0	0	0		2	1	0		0	0	0		7	0	0
5800	1	4	6		0	0	0		3	1	0		0	0	1		4	0	0
5810	2	0	3		0	0	0		3	1	0		0	0	2		6	0	0
5820	2	2	8		0	0	0		3	1	0		0	0	0		5	0	0
5830	2	1	6		0	0	0		4	1	0		0	0	2		3	0	0
5840	3	2	4		0	0	0		3	0	0		0	0	3		4	0	0
5850	2	2	7		0	0	0		1	0	0		0	0	1		4	0	0
5860	2	2	4		0	0	0		3	1	0		0	1	2		3	0	0
5870	2	0	2		0	0	0		3	1	0		0	1	1		4	0	0
5880	1	0	3		0	0	0		3	1	0		0	0	1		5	0	0
5890	2	0	5		0	0	0		2	1	0		0	0	1		3	0	0
5900	2	2	3		1	0	0		3	1	0		0	0	1		6	0	0
5910	3	1	7		0	0	0		1	1	0		0	0	1		7	0	0
5920	2	1	6		0	0	0		1	1	0		0	0	0		6	0	0
5930	2	2	6		0	0	0		3	1	0		0	0	0		2	0	0
5940	2	2	7		0	0	0		2	1	0		0	0	0		5	0	0
5950	2	0	10		0	0	0		3	1	0		0	0	0		3	0	0
5960	2	1	9		0	0	0		4	1	0		0	0	0		4	0	0
5970	2	2	8		0	0	0		4	2	0		0	0	1		3	0	0
5980	2	2	7		0	0	0		4	1	0		0	0	1		4	0	0
5990	2	2	8		0	0	0		2	1	0		0	0	0		5	0	0
6000	2	1	7		0	0	0		2	2	0		0	0	1		4	0	0
6010	2	2	7		0	0	0		4	1	0		0	0	0		2	0	0
6020	2	0	7		0	0	0		4	0	0		0	0	1		2	0	0
6030	2	1	7		0	0	0		3	2	0		0	0	0		3	0	0
6040	1	3	9		0	0	0		3	1	0		0	0	0		3	0	0
6050	1	1	8		0	0	0		4	0	0		0	1	0		3	0	0
6060	1	1	7		0	0	0		3	0	0		0	1	0		3	0	0
6070	0	1	5		0	0	0		4	0	0		0	2	0		6	0	0
6080	2	1	8		0	0	0		5	0	0		0	1	0		4	0	0
6090	2	2	6		0	0	0		2	0	0		0	0	0		2	0	0
6100	2	1	6		0	0	0		2	0	0		0	1	0		4	0	0
6110	2	2	6		0	0	0		3	0	0		0	1	0		5	0	0
6120	0	2	7		0	0	0		2	0	0		0	0	0		6	0	0
6130	2	3	8		0	0	0		2	0	0		0	1	0		5	0	0
6140	3	2	7		0	0	0		6	0	0		0	1	0		5	0	0
6150	2	2	10		0	0	0		3	0	0		0	0	0		3	0	0
6160	2	3	6		0	0	0		1	0	0		0	1	0		6	0	0
6170	2	4	6		0	0	0		1	0	0		0	0	0		4	0	0
6180	2	4	8		0	0	0		1	0	0		0	1	0		5	0	0
6190	1	5	6		0	0	0		1	0	0		0	1	0		6	0	0
6200	3	4	5		0	0	0		2	0	0		0	1	0		6	0	0
6210	2	3	10		0	0	0		1	0	0		0	1	0		4	0	0
6220	0	4	7		0	0	0		0	0	0		0	2	0		4	0	0
6230	1	3	8		0	0	0		1	0	0		0	2	0		6	0	0
6240	2	4	9		0	0	0		2	0	0		0	2	0		3	0	0
6250	1	1	8		0	0	0		1	0	0		0	2	0		6	0	0
6260	2	6	8		0	0	0		3	0	0		0	2	0		5	0	0
6270	2	4	4		0	0	0		4	0	0		0	1	0		4	0	0
6280	4	4	6		0	0	0		2	0	0		0	0	0		6	0	0
6290	2	6	6		0	0	0		4	1	0		0	0	0		7	0	0
6300	1	2	5		0	0	0		2	0	0		0	0	0		8	0	0
6310	3	5	5		0	0	0		1	0	0		0	0	0		4	0	0
6320	2	5	10		0	0	0		3	0	0		0	1	0		4	0	0
6330	3	3	5		0	0	0		2	0	0		0	0	0		3	0	0
6340	5	4	9		0	0	0		3	0	0		0	0	0		2	0	0
6350	4	4	10		0	0	0		2	0	0		0	0	0		4	0	0
6360	5	2	10		0	0	0		1	0	0		0	0	0		0	0	0
6370	2	3	11		0	0	0		3	2	0		0	0	0		1	0	0
6380	6	3	6		0	0	0		3	0	0		0	0	0		2	0	0
6390	4	4	9		0	0	0		3	1	0		0	0	0		4	0	0
6400	6	0	11		0	0	0		1	1	0		0	0	0		5	0	0
6410	5	4	9		0	0	0		4	0	0		0	0	0		4	0	0
6420	4	2	8		0	0	0		3	0	0		0	1	0		4	0	0
6430	7	3	7		0	0	0		2	1	0		0	1	0		2	0	0
6440	4	3	11		0	0	0		2	1	0		1	0	0		2	0	0
6450	7	5	14		0	0	0		2	1	0		0	1	0		8	0	0
6460	8	7	13		0	0	0		1	1	0		1	1	0		6	0	0
6470	3	3	10		0	0	0		3	0	0		0	1	0		5	0	0
6480	5	4	11		0	0	0		3	1	0		0	1	0		5	0	0
6490	5	3	8		0	0	0		1	1	0		0	1	0		5	0	0
6500	4	3	11		0	0	0		3	1	0		0	0	0		2	0	0
6510	5	3	10		0	0	0		2	1	0		0	3	0		2	0	0
6520	4	2	11		0	0	0		4	1	0		0	1	0		2	0	0
6530	1	3	8		0	0	0		3	1	0		0	2	0		1	0	0
6540	2	2	7		0	0	0		2	2	0		0	1	0		4	0	0
6550	5	2	8		0	0	0		4	2	0		0	0	1		0	0	0
6560	7	2	8		0	0	0		2	1	0		0	1	1		1	0	0
6570	5	3	7		0	0	0		2	1	0		0	1	1		0	0	0
6580	4	3	10		0	0	0		2	1	0		0	0	1		2	0	0
6590	3	4	9		0	0	0		5	1	0		0	1	1		3	0	0
6600	5	2	9		0	0	0		5	0	0		0	0	0		1	0	0
6610	6	3	9		0	0	0		3	1	0		0	0	1		1	0	0
6620	2	3	9		0	0	0		4	1	0		0	0	2		2	0	0
6630	3	4	8		0	0	0		5	0	0		0	0	2		2	0	0
6640	7	2	7		0	0	0		3	1	0		0	0	2		2	0	0
6650	5	5	7		0	0	0		5	1	0		0	0	2		4	0	0
6660	7	2	9		0	0	0		3	0	0		0	0	2		4	0	0
6670	4	4	8		0	0	0		3	0	0		0	1	0		3	0	0
6680	5	2	9		0	0	0		3	1	0		0	2	1		4	0	0
6690	5	3	5		0	0	0		4	1	0		0	1	0		4	0	0
6700	3	4	12		0	0	0		4	0	0		0	0	0		2	0	0
6710	5	2	8		0	0	0		6	0	0		0	1	0		0	0	0
6720	5	5	11		0	0	0		5	0	0		0	0	0		1	0	0
6730	5	4	9		0	0	0		3	0	0		0	0	1		0	0	0
6740	6	4	9		0	0	0		3	1	0		0	0	1		2	0	0
6750	4	4	10		0	0	0		2	2	0		0	0	0		1	0	0
6760	4	4	7		0	0	0		4	3	0		0	0	1		2	0	0
6770	3	3	9		0	0	0		3	0	0		0	0	0		2	0	0
6780	3	3	10		0	0	0		4	1	0		0	0	1		4	0	0
6790	2	4	9		0	0	0		4	0	0		0	0	0		3	0	0
6800	1	4	9		0	0	0		3	1	0		0	2	1		2	0	0
6810	3	4	11		0	0	0		3	1	0		0	1	0		2	0	0
6820	4	4	10		0	0	0		4	1	0		0	1	2		4	0	0
6830	2	2	7		0	0	0		3	1	0		0	1	0		2	0	0
6840	2	3	13		0	0	0		5	0	0		0	2	0		3	0	0
6850	2	3	10		0	0	0		2	1	0		0	2	1		1	0	0
6860	1	5	8		0	0	0		5	1	0		0	1	1		3	0	0
6870	4	3	9		0	0	0		6	1	0		0	2	2		5	0	0
6880	3	4	11		0	0	0		4	1	0		0	3	1		2	0	0
6890	2	3	10		0	0	0		4	1	0		0	2	1		2	0	0
6900	4	1	12		0	0	0		2	1	0		0	1	1		4	0	0
6910	3	3	8		0	0	0		2	1	0		0	1	0		1	0	0
6920	2	2	11		0	0	0		2	2	0		0	1	2		3	0	0
6930	1	4	11		0	0	0		3	2	0		0	2	2		2	0	0
6940	3	1	12		0	0	0		1	2	0		0	2	2		0	0	0
6950	2	3	11		0	0	0		3	0	0		0	1	2		2	0	0
6960	1	4	10		0	0	0		2	2	0		0	2	1		3	0	0
6970	3	2	11		0	0	0		5	1	0		0	2	1		2	0	0
6980	2	5	13		0	0	0		4	1	0		0	2	2		3	0	0
6990	2	4	11		0	0	0		3	1	0		0	1	0		2	0	0
7000	2	3	7		0	0	0		2	2	0		0	1	2		2	0	0
7010	2	4	7		0	0	0		5	2	0		0	0	1		1	0	0
7020	2	4	11		0	0	0		2	2	0		0	1	1		0	0	0
7030	4	3	8		0	0	0		4	1	0		0	3	2		3	0	0
7040	3	5	7		0	0	0		3	1	0		0	2	0		5	0	0
7050	3	4	9		0	0	0		4	3	0		0	2	1		3	0	0
7060	5	5	8		0	0	0		4	1	0		0	1	2		6	0	0
7070	3	0	8		0	0	0		3	2	0		0	1	1		4	0	0
7080	5	3	9		0	0	0		4	2	0		0	0	2		6	0	0
7090	2	2	10		0	0	0		3	2	0		2	1	1		6	0	0
7100	2	3	7		0	0	0		3	2	0		1	1	1		4	0	0
7110	4	3	9		0	0	0		4	2	0		1	1	0		5	0	0
7120	4	3	8		0	0	0		4	1	0		0	1	1		4	0	0
7130	3	3	8		0	0	0		1	1	0		0	1	2		4	0	0
7140	3	4	10		0	0	0		2	2	0		0	2	2		6	0	0
7150	2	4	5		0	0	0		2	1	0		0	0	2		6	0	0
7160	4	2	10		0	0	0		2	2	0		0	0	1		3	0	0
7170	5	2	6		0	0	0		3	1	0		0	0	2		5	0	0
7180	4	2	11		0	0	0		4	0	0		0	0	2		7	0	0
7190	4	3	12		0	0	0		5	2	0		0	0	1		6	0	0
7200	2	2	12		0	0	0		1	2	0		0	0	1		6	0	0
7210	3	2	12		0	0	0		3	1	0		0	0	1		3	0	0
7220	2	4	10		0	0	0		3	0	0		0	0	1		4	0	0
7230	1	3	13		0	0	0		3	0	0		0	0	1		3	0	0
7240	4	2	12		0	0	0		4	0	0		0	1	2		5	0	0
7250	3	2	12		0	0	0		4	0	0		0	0	1		4	0	0
7260	2	4	13		0	0	0		3	1	0		0	0	1		2	0	0
7270	5	3	16		0	0	0		2	0	0		0	0	1		3	0	0
7280	4	1	12		0	0	0		3	1	0		0	0	1		3	0	0
7290	3	3	11		0	0	0		1	1	0		0	0	0		2	0	0
7300	4	2	9		0	0	0		0	0	0		0	0	0		4	0	0
7310	2	3	10		0	0	0		0	2	0		0	0	0		1	0	0
7320	3	1	9		0	0	0		1	2	0		0	0	0		1	0	0
7330	4	3	12		0	0	0		0	2	0		0	0	0		2	0	0
7340	1	2	11		0	0	0		2	2	0		0	0	0		1	0	0
7350	6	1	12		0	0	0		1	2	0		0	0	0		1	0	0
7360	3	3	10		0	0	0		2	2	0		0	0	0		2	0	0
7370	4	2	10		0	0	0		3	2	0		0	0	0		2	0	0
7380	3	3	13		0	0	0		1	0	0		0	0	0		4	0	0
7390	1	2	9		0	0	0		1	0	0		0	0	0		3	0	0
7400	2	1	8		0	0	0		1	1	0		0	0	0		6	0	0
7410	2	0	8		0	0	0		0	0	0		0	0	0		4	0	0
7420	4	2	13		0	0	0		1	1	0		0	0	0		3	0	0
7430	2	2	10		0	0	0		1	1	0		0	0	0		1	0	0
7440	2	3	13		0	0	0		3	0	0		0	0	0		3	0	0
7450	3	1	12		0	0	0		2	0	0		0	0	0		0	0	0
7460	3	1	12		0	0	0		2	0	0		0	0	0		3	0	0
7470	2	1	14		0	0	0		3	1	0		0	0	1		4	0	0
7480	3	2	14		0	0	0		2	1	0		0	0	1		1	0	0
7490	3	2	13		0	0	0		0	0	0		0	0	1		1	0	0
7500	4	2	14		0	0	0		3	1	0		0	0	1		4	0	0
7510	3	1	14		0	0	0		1	1	0		0	0	2		3	0	0
7520	4	2	15		0	0	0		0	0	0		0	0	1		2	0	0
7530	4	1	10		0	0	0		0	0	0		0	0	1		3	0	0
7540	3	3	13		0	0	0		1	0	0		0	0	1		2	0	0
7550	2	3	13		0	0	0		0	1	0		0	0	1		6	0	0
7560	3	2	14		0	0	0		0	1	0		0	0	2		2	0	0
7570	3	3	9		0	0	0		1	1	0		0	0	2		6	0	0
7580	2	1	10		0	0	0		0	1	0		0	0	1		5	0	0
7590	4	2	7		0	0	0		0	1	0		0	0	1		4	0	0
7600	4	2	13		0	0	0		0	1	0		0	0	2		4	0	0
7610	5	2	14		0	0	0		0	1	0		0	0	1		3	0	0
7620	5	2	13		0	0	0		0	1	0		0	0	1		4	0	0
7630	3	2	11		0	0	0		0	1	0		0	0	2		2	0	0
7640	4	2	11		0	0	0		1	1	0		0	0	3		4	0	0
7650	4	1	11		0	0	0		0	1	0		0	0	1		3	0	0
7660	4	2	13		0	0	0		1	0	0		0	0	0		5	0	0
7670	2	1	14		0	0	0		0	1	0		0	0	0		2	0	0
7680	3	1	16		0	0	0		0	1	0		0	0	0		5	0	0
7690	2	2	11		0	0	0		1	1	0		0	0	0		2	0	0
7700	2	2	14		0	0	0		0	0	0		0	0	0		3	0	0
7710	3	2	10		0	0	0		1	0	0		0	0	0		3	0	0
7720	2	1	15		0	0	0		0	0	0		0	0	0		2	0	0
7730	4	1	16		0	0	0		1	1	0		0	0	0		5	0	0
7740	3	1	11		0	0	0		1	0	0		0	0	1		3	0	0
7750	3	2	12		0	0	0		2	1	0		0	0	2		3	0	0
7760	2	2	12		0	0	0		2	2	0		0	0	2		4	0	0
7770	3	0	12		0	0	0		2	1	0		0	0	1		0	0	0
7780	1	2	14		0	0	0		2	1	0		0	0	2		5	0	0
7790	1	1	12		0	0	0		2	2	0		0	0	2		3	0	0
7800	2	1	11		0	0	0		0	1	0		0	0	1		2	0	0
7810	2	0	12		0	0	0		4	1	0		0	0	2		4	0	0
7820	1	0	11		0	0	0		3	1	0		0	0	1		5	0	0
7830	2	1	11		0	0	0		0	2	0		0	0	1		2	0	0
7840	1	1	14		0	0	0		0	1	0		0	0	2		5	0	0
7850	1	3	10		0	0	0		2	1	0		0	0	1		5	0	0
7860	3	1	14		0	0	0		2	1	0		0	0	1		6	0	0
7870	4	1	10		0	0	0		2	0	0		0	0	2		3	0	0
7880	4	3	14		0	0	0		0	1	0		0	0	2		3	0	0
7890	3	1	14		0	0	0		1	1	0		0	0	1		5	0	0
7900	4	3	11		0	0	0		3	1	0		0	0	2		2	0	0
7910	3	3	12		0	0	0		3	0	0		0	0	2		6	0	0
7920	2	3	14		0	0	0		3	1	0		0	0	2		5	0	0
7930	3	3	9		0	0	0		2	1	0		0	0	2		4	0	0
7940	3	3	11		0	0	0		6	1	0		0	0	2		5	0	0
7950	1	4	9		0	0	0		2	1	0		0	0	0		3	0	0
7960	1	4	9		0	0	0		6	1	0		0	0	0		4	0	0
7970	1	4	11		0	0	0		3	1	0		0	0	0		4	0	0
7980	1	3	11		0	0	0		2	1	0		0	0	0		3	0	0
7990	2	3	9		0	0	0		2	1	0		0	0	0		5	0	0
8000	1	4	12		0	0	0		1	1	0		0	0	0		3	0	0
8010	2	4	10		0	0	0		3	1	0		0	0	0		5	0	0
8020	1	3	11		0	0	0		2	0	0		0	0	0		2	0	0
8030	1	3	11		0	0	0		3	0	0		0	0	0		4	0	0
8040	2	3	10		0	0	0		3	1	0		0	0	0		2	0	0
8050	2	1	15		0	0	0		3	0	0		0	0	0		4	0	0
8060	3	2	11		0	0	0		6	0	0		0	0	0		4	0	0
8070	3	3	11		0	0	0		3	0	0		0	0	0		4	0	0
8080	3	3	18		0	0	0		4	0	0		0	0	0		4	0	0
8090	1	3	12		0	0	0		4	0	0		0	0	0		2	0	0
8100	1	2	10		0	0	0		1	0	0		0	0	0		3	0	0
8110	3	3	12		0	0	0		2	0	0		0	0	0		3	0	0
8120	3	4	11		0	0	0		2	0	0		0	0	0		3	0	0
8130	2	3	12		0	0	0		1	0	0		0	0	0		5	0	0
8140	2	4	10		0	0	0		0	1	0		0	0	0		3	0	0
8150	2	3	13		0	0	0		3	2	0		0	0	0		5	0	0
8160	2	3	16		0	0	0		2	1	0		0	0	0		2	0	0
8170	1	2	14		0	0	0		1	1	0		0	0	0		5	0	0
8180	1	2	13		0	0	0		4	1	0		0	0	0		8	0	0
8190	1	3	11		0	0	0		2	2	0		0	0	0		7	0	0
8200	1	3	10		0	0	0		1	1	0		0	0	0		6	0	0
8210	1	1	10		0	0	0		4	1	0		0	0	1		7	0	0
8220	1	4	12		0	0	0		3	0	0		0	0	0		6	0	0
8230	2	4	10		0	0	0		4	0	0		0	0	0		6	0	0
8240	2	3	10		0	0	0		2	0	0		0	0	0		5	0	0
8250	1	5	7		0	0	0		3	0	1		0	0	0		4	0	0
8260	3	4	12		0	0	0		3	0	0		0	0	0		5	0	0
8270	2	5	8		0	0	0		2	1	0		0	0	1		6	0	0
8280	2	2	11		0	0	0		2	1	1		0	0	1		3	0	0
8290	2	4	11		0	0	0		2	0	1		0	0	1		4	0	0
8300	3	4	9		0	0	0		2	0	0		0	0	1		4	0	0
8310	1	6	13		0	0	0		4	0	0		0	0	0		5	0	0
8320	3	3	10		0	0	0		4	2	0		0	0	0		4	0	0
8330	2	5	13		0	0	0		4	1	0		0	0	0		6	0	0
8340	3	2	10		0	0	0		4	1	0		0	0	0		4	0	0
8350	3	5	12		0	0	0		3	2	0		0	0	2		5	0	0
8360	2	6	11		0	0	0		1	3	0		0	0	2		4	0	0
8370	2	3	11		0	0	0		2	1	0		0	0	0		6	0	0
8380	3	3	9		0	0	0		2	2	0		0	0	0		1	0	0
8390	2	3	9		0	0	0		2	1	0		0	0	0		4	0	0
8400	2	4	10		0	0	0		3	2	0		0	0	1		4	0	0
8410	2	3	7		0	0	0		3	1	0		0	0	0		6	0	0
8420	2	1	7		0	0	0		4	1	0		0	0	0		5	0	0
8430	3	3	7		0	0	0		3	1	0		0	0	0		7	0	0
8440	3	3	10		0	0	0		5	3	0		0	0	0		6	0	0
8450	4	3	13		0	0	0		5	1	0		0	0	0		7	0	0
8460	4	2	11		0	0	0		5	1	0		0	0	0		6	0	0
8470	4	3	11		0	0	0		6	2	0		0	0	0		6	0	0
8480	3	4	10		0	0	0		5	3	0		0	0	0		5	0	0
8490	2	3	9		0	0	0		5	1	0		0	0	0		2	0	0
8500	2	3	10		0	0	0		6	0	0		0	0	0		5	0	0
8510	3	1	12		0	0	0		6	2	0		0	0	0		3	0	0
8520	3	0	11		0	0	0		4	2	0		0	0	0		3	0	0
8530	4	3	11		0	0	0		6	2	0		0	0	0		5	0	0
8540	3	3	15		0	0	0		5	1	0		0	0	0		4	0	0
8550	2	4	12		0	0	0		4	1	0		0	0	0		6	0	0
8560	3	3	13		0	0	0		4	2	0		0	0	0		6	0	0
8570	4	3	13		0	0	0		4	2	0		0	0	0		7	0	0
8580	4	2	17		0	0	0		7	1	0		0	0	0		6	0	0
8590	3	3	14		0	0	0		4	0	0		0	0	0		6	0	0
8600	3	2	11		0	0	0		6	1	0		0	0	0		6	0	0
8610	3	2	13		0	0	0		5	2	0		0	0	0		8	0	0
8620	4	1	15		0	0	0		4	2	0		0	0	0		6	0	0
8630	5	2	13		0	0	0		4	1	0		0	0	0		6	1	0
8640	6	2	16		0	0	0		2	2	0		0	0	0		8	0	0
8650	7	2	13		0	0	0		3	2	0		0	0	0		7	0	0
8660	6	1	12		0	0	0		4	2	0		0	0	0		8	0	0
8670	5	1	13		0	0	0		5	4	0		0	0	0		3	0	0
8680	8	1	9		0	0	0		5	2	0		0	0	0		7	0	0
8690	3	1	13		0	0	0		3	1	0		0	0	0		7	0	0
8700	2	1	10		0	0	0		3	2	0		0	0	0		9	0	0
8710	8	1	16		0	0	0		3	3	0		0	0	0		6	0	0
8720	5	1	10		0	0	0		4	2	0		0	1	1		4	0	0
8730	5	2	8		0	0	0		3	2	0		0	0	0		7	0	0
8740	2	1	12		0	0	0		4	1	0		0	0	1		6	0	0
8750	5	1	10		0	0	0		3	1	0		0	0	1		8	0	0
8760	5	0	11		0	0	0		2	1	0		0	1	1		6	0	0
8770	5	1	12		0	0	0		3	0	0		0	1	1		7	0	0
8780	6	1	13		0	0	0		4	1	0		0	0	1		5	0	0
8790	8	1	13		0	0	0		4	1	0		0	0	0		5	0	0
8800	5	3	15		0	0	0		3	1	0		0	1	1		4	0	0
8810	5	1	10		0	0	0		5	1	0		0	2	1		5	0	0
8820	6	3	12		0	0	0		4	2	0		0	0	0		1	0	0
8830	6	1	13		0	0	0		4	1	0		0	0	0		2	0	0
8840	8	1	16		0	0	0		2	2	0		0	0	0		2	0	0
8850	5	1	12		0	0	0		3	1	0		0	0	0		4	0	0
8860	5	2	13		0	0	0		3	2	0		0	0	0		4	0	0
8870	6	2	19		0	0	0		2	0	0		0	0	0		2	0	0
8880	6	1	16		0	0	0		3	0	0		0	0	0		2	0	0
8890	5	2	15		0	0	0		2	0	0		0	0	1		5	0	0
8900	7	0	15		0	0	0		4	0	0		0	0	0		5	0	0
8910	6	2	13		0	0	0		4	0	0		0	0	1		5	0	0
8920	5	1	13		0	0	0		2	0	0		0	0	0		3	0	0
8930	8	2	13		0	0	0		3	1	0		0	0	1		6	0	0
8940	7	1	18		0	0	0		4	0	0		0	0	1		7	0	0
8950	6	2	15		0	0	0		4	0	0		0	0	1		5	0	0
8960	6	1	17		0	0	0		6	1	0		0	0	1		6	0	0
8970	3	1	13		0	0	0		4	1	0		0	0	1		3	0	0
8980	5	1	11		0	0	0		4	1	0		0	0	1		4	0	0
8990	6	1	17		0	0	0		5	1	0		0	0	1		5	0	0
9000	5	1	15		0	0	0		2	2	0		0	0	1		6	0	0
9010	6	1	16		0	0	0		4	2	0		0	0	1		5	0	0
9020	6	1	12		0	0	0		2	1	0		0	0	1		3	0	0
9030	6	1	17		0	0	0		6	1	0		0	0	0		3	0	0
9040	6	1	15		0	0	0		1	0	0		0	0	0		3	0	0
9050	6	1	15		0	0	0		4	1	0		0	0	1		4	0	0
9060	5	2	15		0	0	0		5	1	0		0	0	1		3	0	0
9070	4	1	15		0	0	0		3	1	0		0	0	0		4	0	0
9080	6	0	16		0	0	0		5	1	0		0	0	1		3	0	0
9090	6	2	15		0	0	0		7	1	0		0	0	0		4	0	0
9100	7	2	16		0	0	0		3	1	0		0	0	0		5	0	0
9110	3	1	16		0	0	0		2	0	0		0	0	0		5	0	0
9120	4	2	14		0	0	0		3	0	0		0	0	0		4	0	0
9130	7	1	12		0	0	0		4	0	0		0	0	0		6	0	0
9140	4	1	11		0	0	0		4	1	0		0	1	0		7	0	0
9150	3	1	15		0	0	0		5	1	0		0	1	0		6	0	0
9160	3	3	13		0	0	0		4	1	0		0	1	0		4	0	0
9170	3	2	14		0	0	0		5	1	0		0	0	0		2	0	0
9180	2	2	14		0	0	0		4	1	0		0	0	0		5	0	0
9190	3	0	14		0	0	0		4	1	0		0	0	0		3	0	0
9200	3	0	15		0	0	0		5	1	0		0	0	0		7	0	0
9210	5	0	14		0	0	0		5	1	0		0	0	0		8	0	0
9220	2	1	16		0	0	0		5	0	0		0	0	0		7	0	0
9230	3	1	13		0	0	0		3	1	0		0	0	0		5	0	0
9240	3	1	15		0	0	0		3	1	0		0	0	0		5	0	0
9250	4	1	14		0	0	0		2	1	0		0	0	0		4	0	0
9260	3	2	11		0	0	0		4	1	0		0	0	0		4	0	0
9270	4	1	10		0	0	0		2	0	0		0	0	0		5	0	0
9280	3	1	14		0	0	0		5	1	0		0	0	0		4	0	0
9290	3	1	11		0	0	0		4	1	0		0	0	0		7	0	0
9300	3	2	13		0	0	0		5	1	0		0	0	0		4	0	0
9310	4	2	13		0	0	0		2	0	0		0	0	0		6	0	0
9320	2	2	11		0	0	0		3	2	0		0	0	0		4	0	0
9330	3	2	12		0	0	0		3	1	0		0	0	0		2	0	0
9340	3	1	11		0	0	0		3	0	0		0	0	0		2	0	0
9350	5	2	10		0	0	0		6	0	0		0	0	0		5	0	0
9360	4	2	11		0	0	0		4	0	0		0	0	0		4	2	0
9370	2	3	11		0	0	0		3	0	0		0	0	0		4	2	0
9380	3	2	11		0	0	0		4	0	0		0	0	0		3	2	0
9390	5	2	10		0	0	0		5	0	0		0	0	0		6	1	0
9400	6	2	7		0	0	0		7	0	0		0	0	0		1	2	0
9410	5	2	9		0	0	0		5	0	0		0	0	0		6	2	0
9420	4	2	13		0	0	0		3	0	0		0	0	0		6	2	0
9430	3	2	11		0	0	0		5	0	0		0	0	0		1	1	0
9440	3	1	14		0	0	0		6	0	0		0	0	0		3	1	0
9450	3	2	10		0	0	0		6	1	0		0	0	0		3	2	0
9460	4	1	16		0	0	0		3	1	0		0	0	0		4	2	0
9470	3	1	13		0	0	0		3	1	0		0	0	0		6	2	0
9480	3	1	10		0	0	0		5	1	0		0	0	0		4	3	0
9490	5	1	8		0	0	0		3	0	0		0	0	0		3	3	0
9500	2	3	10		0	0	0		3	1	0		0	0	0		7	2	0
9510	2	2	9		0	0	0		3	0	0		0	0	0		4	2	0
9520	3	2	10		0	0	0		5	0	0		0	0	0		6	3	0
9530	3	2	12		0	0	0		3	0	0		0	0	0		5	1	0
9540	6	3	10		0	0	0		4	0	0		0	0	0		9	2	0
9550	6	3	10		0	0	0		2	0	0		0	0	0		6	2	0
9560	5	2	11		0	0	0		1	0	0		0	0	0		8	3	0
9570	3	3	11		0	0	0		1	0	0		0	0	0		6	3	0
9580	5	3	10		0	0	0		4	0	0		0	0	0		7	3	0
9590	3	2	9		0	0	0		3	0	0		0	0	0		6	3	0
9600	7	2	7		0	0	0		3	2	0		0	0	0		7	3	0
9610	6	2	11		0	0	0		3	1	0		0	0	0		6	3	0
9620	7	3	8		0	0	0		3	1	0		0	0	0		5	3	0
9630	5	3	6		0	0	0		3	1	0		0	0	0		6	3	0
9640	6	4	7		0	0	0		4	1	0		0	0	0		4	3	0
9650	4	3	13		0	0	0		4	1	0		0	0	0		6	2	0
9660	5	4	9		0	0	0		3	1	0		0	0	0		7	2	0
9670	3	2	12		0	0	0		5	1	0		0	0	0		4	2	0
9680	6	4	13		0	0	0		5	1	0		0	0	0		5	2	0
9690	5	3	14		0	0	0		3	0	0		0	0	0		3	2	0
9700	6	3	12		0	0	0		7	0	0		0	0	0		4	2	0
9710	6	2	14		0	0	0		6	0	0		0	0	0		7	2	0
9720	5	3	12		0	0	0		6	0	0		0	0	0		7	2	0
9730	3	4	11		0	0	0		6	0	0		0	0	0		6	2	0
9740	4	4	10		0	0	0		2	0	0		0	0	0		8	1	0
9750	6	4	13		0	0	0		2	1	0		0	0	0		6	1	0
9760	6	5	9		0	0	0		1	0	0		0	0	0		7	0	0
9770	3	5	11		0	0	0		4	1	0		0	0	0		5	2	0
9780	3	2	10		0	0	0		3	1	0		0	0	0		7	2	0
9790	4	5	9		0	0	0		5	1	0		0	0	0		7	1	0
9800	3	3	10		0	0	0		4	1	0		0	0	0		6	1	0
9810	3	3	7		0	0	0		3	1	0		0	0	0		7	1	0
9820	4	4	9		0	0	0		5	0	0		0	0	0		6	3	0
9830	3	6	13		0	0	0		4	0	0		0	0	0		7	2	0
9840	5	5	13		0	0	0		3	0	0		0	0	0		5	1	0
9850	4	6	11		0	0	0		7	0	0		0	0	0		5	3	0
9860	6	6	7		0	0	0		6	1	0		0	0	0		6	1	0
9870	4	5	6		0	0	0		4	2	0		0	0	0		4	1	0
9880	6	5	7		0	0	0		4	1	0		0	0	0		5	3	0
9890	4	5	8		0	0	0		5	0	0		0	0	0		3	3	0
9900	6	4	13		0	0	0		6	0	0		0	0	0		8	3	0
9910	5	5	12		0	0	0		6	0	0		0	0	0		6	3	0
9920	6	5	8		0	1	0		7	0	0		0	0	0		4	2	0
9930	6	5	13		0	0	0		6	0	0		0	0	0		5	2	0
9940	7	4	12		0	1	0		5	1	0		0	0	0		5	2	0
9950	6	4	10		0	0	0		4	3	0		0	0	0		5	1	0
9960	5	4	7		0	0	0		4	3	0		0	0	0		4	2	0
9970	5	2	6		0	0	0		5	1	0		0	0	0		4	3	0
9980	4	6	7		0	0	0		3	3	0		0	0	0		6	2	0
9990	5	4	6		0	0	0		4	3	0		0	0	0		8	2	0
10000	5	5	7		0	0	0		3	1	0		0	0	0		9	3	0
10010	6	6	4		0	0	0		4	2	0		0	0	0		6	1	0
10020	5	5	6		0	0	0		3	3	0		0	0	0		7	1	0
10030	5	4	5		0	0	0		3	2	0		0	0	0		3	0	0
10040	3	4	8		0	0	0		4	2	0		0	0	0		7	0	0
10050	5	3	7		0	0	0		3	2	0		0	0	0		3	0	0
10060	7	3	5		0	0	0		5	2	0		0	0	0		5	0	0
10070	6	4	7		0	0	0		3	0	0		0	0	0		5	0	0
10080	4	3	7		0	0	0		4	1	0		0	0	0		7	0	0
10090	6	3	8		0	0	0		7	1	0		0	0	0		6	0	0
10100	5	4	11		0	0	0		4	1	0		0	0	0		4	0	0
10110	5	4	7		0	0	0		4	0	0		0	0	0		4	0	0
10120	5	4	7		0	0	0		4	1	0		0	0	0		6	0	0
10130	6	3	7		0	0	0		3	1	0		0	0	0		2	0	0
10140	6	5	8		0	0	0		3	0	0		0	0	0		6	0	0
10150	4	2	9		0	0	0		3	1	0		0	0	0		5	0	0
10160	4	2	5		0	0	0		3	1	0		0	0	0		5	0	0
10170	4	3	8		0	0	0		5	1	0		0	0	0		4	0	0
10180	5	3	10		0	0	0		5	1	0		0	0	0		7	0	0
10190	7	4	10		0	0	0		3	0	0		0	0	0		4	0	0
10200	4	4	8		0	0	0		2	1	0		0	0	0		7	0	0
10210	4	4	9		0	0	0		4	1	0		0	0	1		4	0	0
10220	6	5	8		0	0	0		2	1	0		0	0	1		2	0	0
10230	4	5	7		0	0	0		4	0	0		0	0	0		1	0	0
10240	3	4	9		0	0	0		2	1	0		0	0	1		1	0	0
10250	3	3	8		0	0	0		3	1	0		0	0	1		2	0	0
10260	3	6	9		0	0	0		2	1	0		0	0	0		2	1	0
10270	5	3	7		0	0	0		2	1	0		0	0	3		1	1	0
10280	4	4	8		0	1	0		2	1	0		0	0	1		2	0	0
10290	3	3	4		0	1	0		2	0	0		0	0	1		5	1	0
10300	3	2	8		0	0	0		4	2	0		0	0	1		5	1	0
10310	3	2	5		0	0	0		5	0	0		0	0	1		5	0	0
10320	4	3	6		0	0	0		5	0	0		0	0	1		5	0	0
10330	4	2	7		0	0	0		3	1	0		0	0	1		5	0	0
10340	4	3	5		0	1	0		3	0	0		0	0	1		4	0	0
10350	5	5	6		0	1	0		3	0	0		0	0	0		3	0	0
10360	4	4	4		0	1	0		5	0	0		0	0	0		4	0	0
10370	3	5	5		0	0	0		4	1	0		0	0	0		4	0	0
10380	3	5	5		0	1	0		2	0	0		0	0	0		3	0	0
10390	6	4	4		0	1	0		2	0	0		0	0	0		3	0	0
10400	3	6	4		0	2	0		2	0	0		0	0	0		7	0	0
10410	2	4	5		0	0	0		2	0	0		0	0	0		8	0	0
10420	2	4	6		0	2	0		2	0	0		0	0	0		6	0	0
10430	4	6	5		0	1	0		2	1	0		0	0	0		6	1	0
10440	4	6	7		0	2	0		1	1	0		0	0	1		3	1	0
10450	5	6	4		0	1	0		4	1	0		0	0	1		5	0	0
10460	4	5	6		0	1	0		4	3	0		0	0	0		7	0	0
10470	4	3	8		0	1	0		3	2	0		0	0	0		4	0	0
10480	4	4	8		0	1	0		2	2	0		0	0	0		4	0	0
10490	3	9	7		0	1	0		3	2	0		0	0	0		4	0	0
10500	3	3	9		0	0	0		3	1	0		0	0	0		4	0	0
10510	5	7	7		0	1	0		5	2	0		0	0	0		1	0	0
10520	6	8	5		0	0	0		3	2	0		0	0	0		4	0	0
10530	3	6	3		0	1	0		4	4	0		0	0	0		5	0	0
10540	4	5	6		0	0	0		6	2	0		0	0	0		5	0	0
10550	3	5	8		0	0	0		5	3	0		0	0	0		4	0	0
10560	4	4	10		0	0	0		4	2	0		0	0	0		5	0	0
10570	5	4	6		0	0	0		6	2	0		0	0	0		4	0	0
10580	4	5	7		0	0	0		3	2	0		0	0	0		6	0	0
10590	4	5	8		0	2	0		6	0	0		0	0	0		5	0	0
10600	5	5	9		0	1	0		5	2	0		0	0	0		7	0	0
10610	7	3	9		0	0	0		4	1	0		0	0	0		8	0	0
10620	5	3	8		0	1	0		4	0	0		0	0	0		6	1	0
10630	5	3	8		0	0	0		4	1	0		0	0	0		8	0	0
10640	6	3	6		0	0	0		7	0	0		0	0	0		3	1	0
10650	6	3	10		0	1	0		2	0	0		0	0	0		4	1	0
10660	3	4	10		0	0	0		3	0	0		0	0	0		3	1	0
10670	6	3	9		0	1	0		6	0	0		0	0	0		6	1	0
10680	6	5	10		0	2	0		5	0	0		0	0	0		4	0	0
10690	5	4	8		0	1	0		5	0	0		0	0	0		4	1	0
10700	5	3	9		0	1	0		4	0	0		0	0	0		4	1	0
10710	5	3	10		0	1	0		3	0	0		0	0	0		4	1	0
10720	4	4	12		0	1	0		2	0	0		0	0	0		7	1	0
10730	6	4	7		0	0	0		5	1	0		0	0	0		6	1	0
10740	6	3	8		0	0	0		3	0	0		0	0	0		7	1	0
10750	9	2	6		0	0	0		5	0	0		0	0	0		3	1	0
10760	8	1	10		0	0	0		5	0	0		0	0	0		4	1	0
10770	6	2	11		0	0	0		7	1	0		0	0	0		6	2	0
10780	6	2	11		0	0	0		7	0	0		0	0	0		5	1	0
10790	7	4	10		0	0	0		7	0	0		0	0	0		3	0	0
10800	4	5	6		0	0	0		3	0	0		0	0	0		8	1	0
10810	4	4	9		0	1	0		3	0	0		0	0	0		7	2	0
10820	5	6	11		0	0	0		5	0	0		0	0	0		5	0	0
10830	4	5	10		0	0	0		3	0	0		0	0	0		3	0	0
10840	2	8	8		0	0	0		4	1	0		0	0	0		2	1	0
10850	4	7	10		0	0	0		5	0	0		0	0	0		3	1	0
10860	4	6	12		0	0	0		3	1	0		0	0	0		3	0	0
10870	3	3	9		0	0	0		2	0	0		0	0	0		5	0	0
10880	5	6	9		0	0	0		4	0	0		0	0	0		2	0	0
10890	5	5	8		0	0	0		5	0	0		0	0	0		5	0	0
10900	3	5	8		0	0	0		4	0	0		0	0	0		4	0	0
10910	4	7	11		0	0	0		2	0	0		0	0	0		2	0	0
10920	4	4	9		0	0	0		1	0	0		0	0	0		4	0	0
10930	4	4	9		0	0	0		4	0	0		0	0	0		5	0	0
10940	4	11	9		0	0	0		4	0	0		0	0	0		5	0	0
10950	3	5	10		0	1	0		4	0	0		0	0	0		6	0	0
10960	3	6	8		0	0	0		2	0	0		0	0	0		6	0	0
10970	6	9	8		0	0	0		3	0	0		0	0	0		6	0	0
10980	4	6	9		0	0	0		4	1	0		0	0	0		6	0	0
10990	2	10	9		0	0	0		4	1	0		0	0	0		8	0	0
11000	4	9	10		0	1	0		3	2	0		0	0	0		6	0	0
11010	3	8	9		0	1	0		3	1	0		0	0	0		8	0	0
11020	2	8	9		0	1	0		3	1	0		0	0	0		7	0	0
11030	2	5	8		0	1	0		3	0	0		0	0	0		9	0	0
11040	3	5	9		0	0	0		2	0	0		0	0	0		7	0	0
11050	4	7	7		0	0	0		3	0	0		0	0	0		4	0	0
11060	4	6	8		0	0	0		6	0	0		0	0	0		6	0	0
11070	2	6	9		0	0	0		3	0	0		0	0	0		6	0	0
11080	1	11	10		0	0	0		5	0	0		0	0	0		5	0	0
11090	2	11	10		0	0	0		4	0	0		0	0	0		4	0	0
11100	2	8	7		0	0	0		4	0	0		0	0	0		5	0	0
11110	4	10	10		0	1	0		4	0	0		0	0	0		3	0	0
11120	4	6	8		0	1	0		3	0	0		0	0	0		3	0	0
11130	2	6	8		0	1	0		3	0	0		0	0	0		2	0	0
11140	2	6	8		0	0	0		4	0	0		0	0	0		5	0	0
11150	2	5	8		0	0	0		3	0	0		0	0	0		7	0	0
11160	2	7	11		0	0	0		7	0	0		0	0	0		5	0	0
11170	4	7	7		0	0	0		3	0	0		0	0	0		5	0	0
11180	3	9	7		0	0	0		6	0	0		0	0	0		4	0	0
11190	2	6	9		0	1	0		3	0	0		0	0	0		6	0	0
11200	3	6	11		0	0	0		4	0	0		0	0	0		6	0	0
11210	3	7	9		0	0	0		3	0	0		0	0	0		5	0	0
11220	3	10	9		0	0	0		3	0	0		0	0	0		5	0	0
11230	5	8	8		0	0	0		5	0	0		0	0	0		5	0	0
11240	4	10	8		0	0	0		5	0	0		0	0	0		5	0	0
11250	7	7	9		0	0	0		3	0	0		0	0	0		4	0	0
11260	7	5	9		0	0	0		7	0	0		0	0	0		5	0	0
11270	6	5	11		0	0	0		4	0	0		0	0	0		6	0	0
11280	6	6	10		0	0	0		3	0	0		0	0	0		6	0	0
11290	8	7	9		0	0	0		6	0	0		0	0	0		5	0	0
11300	4	8	7		0	0	0		5	0	0		0	0	0		3	0	0
11310	5	7	9		0	0	0		4	0	0		0	0	0		2	0	0
11320	5	6	6		0	0	1		7	0	0		0	0	0		4	0	0
11330	9	8	7		0	0	0		5	0	0		0	0	0		4	0	0
11340	9	8	8		0	0	0		3	0	0		0	0	0		1	0	0
11350	8	8	9		0	0	0		5	0	0		0	0	0		2	0	0
11360	6	7	8		0	0	1		8	0	0		0	0	0		4	0	0
11370	9	7	9		0	0	0		7	0	0		0	0	0		4	0	0
11380	7	7	10		0	0	0		5	0	0		0	0	0		3	0	0
11390	6	6	8		0	0	0		3	0	0		0	0	0		4	0	0
11400	7	4	6		0	0	0		4	0	0		0	0	0		2	0	0
11410	6	5	11		0	0	0		5	0	0		0	0	0		4	0	0
11420	5	6	11		0	0	0		5	0	0		0	0	0		4	0	0
11430	5	5	14		0	0	0		4	0	0		0	0	0		4	0	0
11440	4	9	11		0	0	0		4	0	0		0	0	0		3	0	0
11450	7	8	9		0	0	0		4	0	0		0	0	0		4	0	0
11460	7	7	9		0	0	0		3	0	0		0	0	0		2	0	0
11470	7	12	10		0	0	0		5	0	0		0	0	0		4	0	0
11480	3	7	11		0	0	0		4	0	0		0	0	0		6	0	0
11490	4	6	9		0	0	0		5	0	0		0	0	0		4	0	0
11500	5	8	7		0	0	1		3	0	0		0	0	0		6	0	0
11510	4	7	12		0	0	0		5	0	0		0	0	0		5	0	0
11520	5	6	7		0	0	1		4	0	0		0	0	0		3	0	0
11530	6	6	8		0	0	0		3	0	0		0	0	0		7	0	0
11540	5	7	10		0	0	1		4	0	0		0	0	0		5	0	0
11550	6	4	12		0	0	1		5	0	0		0	0	0		4	0	0
11560	7	5	12		0	0	1		4	0	0		0	0	0		8	1	0
11570	10	5	14		0	0	1		3	0	0		0	0	0		5	0	0
11580	9	5	12		0	0	1		4	0	0		0	0	0		4	0	0
11590	7	5	11		0	0	1		5	0	0		0	0	0		3	0	0
11600	7	5	13		0	0	1		6	0	0		0	0	0		6	0	0
11610	6	5	11		0	0	1		4	0	0		0	0	0		5	0	0
11620	7	5	13		0	0	3		5	0	0		0	0	0		2	0	0
11630	8	4	14		0	0	1		6	0	0		0	0	0		2	0	0
11640	7	5	14		0	1	1		6	0	0		0	0	0		3	0	0
11650	3	7	12		0	0	2		6	0	0		0	0	0		5	0	0
11660	5	5	13		0	0	1		5	0	0		0	0	0		3	0	0
11670	5	5	14		0	0	2		7	0	0		0	0	0		4	0	0
11680	7	2	16		0	1	2		4	0	0		0	0	0		5	0	0
11690	7	5	14		0	1	1		5	0	0		0	0	0		2	1	0
11700	7	4	14		0	0	2		6	0	0		0	0	0		2	0	0
11710	5	5	14		0	0	1		3	0	0		0	0	0		2	0	0
11720	9	8	15		0	0	2		4	0	0		0	0	0		3	0	0
11730	8	3	11		0	0	1		5	0	0		0	0	0		4	1	0
11740	9	4	9		0	0	2		6	0	0		0	0	0		5	0	0
11750	7	6	11		0	0	2		4	0	0		0	0	0		4	0	0
11760	8	6	8		0	0	1		6	0	0		0	0	0		1	0	0
11770	9	7	13		0	0	2		7	0	0		0	0	0		4	1	0
11780	6	6	14		0	0	2		5	0	0		0	0	0		2	1	0
11790	6	5	16		0	0	1		4	0	0		0	0	0		3	0	0
11800	6	5	11		0	0	3		6	0	0		0	0	0		6	0	0
11810	8	6	10		0	0	2		5	0	0		0	0	0		7	0	0
11820	9	4	15		0	0	2		3	0	0		0	0	0		5	0	0
11830	8	6	13		0	0	1		4	0	0		0	0	0		6	0	0
11840	7	5	13		0	0	3		3	0	0		0	0	0		7	0	0
11850	7	5	14		0	0	2		5	0	0		0	0	0		4	0	0
11860	7	5	13		0	0	0		4	0	0		0	0	0		2	0	0
11870	7	6	12		0	0	0		5	0	0		0	0	0		3	0	0
11880	8	6	12		0	0	0		7	0	0		0	0	0		2	0	0
11890	7	6	14		0	0	1		5	0	0		0	0	0		4	0	0
11900	7	5	10		0	0	1		5	0	0		0	0	0		3	0	0
11910	6	7	10		0	0	1		5	0	0		0	0	0		4	0	0
11920	6	8	9		0	0	1		4	0	0		0	0	0		5	0	0
11930	6	5	11		0	0	1		3	0	0		0	1	0		4	0	0
11940	9	5	11		0	0	0		4	0	0		0	1	0		7	0	0
11950	3	8	10		0	0	0		6	0	0		0	0	0		5	0	0
11960	6	4	16		0	0	0		3	0	0		0	0	0		5	0	0
11970	6	5	15		0	0	1		4	0	0		0	0	0		4	0	0
11980	5	4	13		0	0	0		5	0	0		0	0	0		3	0	0
11990	5	9	14		0	0	0		6	0	0		0	0	0		5	0	0
12000	8	7	13		0	0	0		7	0	0		0	0	0		5	0	0
12010	5	7	14		0	0	0		6	0	0		0	0	0		3	0	0
12020	6	6	12		0	0	0		4	0	0		0	0	0		5	0	0
12030	5	5	16		0	0	0		6	0	0		0	0	0		4	0	0
12040	5	7	14		0	0	0		3	0	0		0	0	0		4	0	0
12050	7	3	10		0	0	0		4	0	0		0	0	0		2	0	0
12060	8	3	13		0	0	0		6	0	0		0	0	0		4	0	0
12070	6	4	12		0	0	0		4	0	0		0	0	0		4	0	0
12080	7	3	13		0	0	0		3	0	0		0	0	0		4	0	0
12090	7	4	13		0	0	0		7	0	0		0	0	0		2	0	0
12100	9	4	13		0	0	0		3	0	0		0	0	0		5	0	0
12110	8	2	10		0	0	0		5	0	0		0	0	0		6	0	0
12120	5	3	12		0	0	0		4	0	0		0	0	0		3	0	0
12130	6	2	12		0	0	0		7	0	0		0	0	0		3	0	0
12140	7	3	12		0	0	0		4	0	0		0	0	0		4	0	0
12150	9	4	11		0	0	0		7	0	0		0	0	0		5	0	0
12160	9	5	9		0	0	1		6	0	0		0	0	0		5	0	0
12170	8	2	11		0	0	1		3	0	0		0	0	0		5	0	0
12180	10	4	10		0	0	1		3	0	0		0	0	0		4	0	0
12190	10	5	9		0	0	0		2	0	0		0	0	0		4	0	0
12200	12	3	9		0	0	0		3	0	0		0	0	0		5	0	0
12210	8	4	11		0	0	1		4	0	0		0	0	0		3	0	0
12220	9	4	11		0	0	0		3	0	0		0	0	0		3	0	0
12230	10	4	11		0	0	1		2	0	0		0	0	0		3	0	0
12240	7	5	15		0	0	0		5	0	0		0	0	0		3	0	0
12250	8	5	18		0	0	0		3	0	0		0	0	0		3	0	0
12260	9	4	11		0	0	0		4	0	0		0	0	0		3	0	0
12270	9	4	12		0	0	0		4	0	0		0	0	0		4	0	0
12280	4	7	10		0	0	1		5	0	0		0	0	0		3	0	0
12290	8	4	18		0	0	0		3	0	0		0	0	0		3	0	0
12300	5	5	14		0	0	0		3	0	0		0	0	0		2	0	0
12310	5	4	13		0	0	0		3	0	0		0	0	0		1	0	0
12320	5	6	12		0	0	0		5	0	0		0	0	0		4	0	0
12330	5	6	16		0	0	0		4	0	0		0	0	0		3	0	0
12340	6	5	9		0	0	0		2	0	0		0	0	0		2	0	0
12350	9	6	11		0	0	0		4	0	0		0	0	0		1	0	0
12360	6	5	12		0	0	0		4	0	0		0	0	0		1	0	0
12370	4	4	14		0	0	0		5	0	0		0	0	0		6	0	0
12380	7	7	11		0	0	0		4	0	0		0	0	0		3	0	0
12390	6	5	11		0	0	0		3	0	0		0	1	0		4	0	0
12400	11	4	13		0	0	0		5	0	0		0	0	0		4	0	0
12410	7	5	11		0	0	0		2	0	0		0	0	0		2	0	0
12420	8	5	11		0	0	0		4	0	0		0	0	0		2	0	0
12430	6	6	12		0	0	0		2	0	0		0	0	0		4	0	0
12440	9	6	9		0	0	0		5	0	0		0	0	0		2	0	0
12450	8	7	9		0	0	0		7	0	0		0	0	0		3	1	0
12460	11	5	10		0	0	0		4	0	0		0	0	0		4	0	0
12470	9	5	14		0	0	0		3	0	0		0	0	0		3	0	0
12480	11	4	14		1	0	0		7	0	0		0	0	0		2	0	0
12490	9	8	9		0	0	0		3	0	0		0	0	0		4	0	0
12500	11	6	11		0	0	0		2	0	0		0	0	0		1	0	0
12510	11	6	5		0	0	0		6	0	0		0	0	0		4	0	0
12520	11	3	8		0	0	1		4	0	0		0	1	0		2	0	0
12530	8	6	13		0	0	0		5	0	0		0	1	0		3	0	0
12540	8	4	10		0	0	1		7	0	0		0	1	0		3	0	0
12550	10	7	10		0	0	1		2	0	0		0	2	0		1	0	0
12560	9	4	13		0	0	1		5	0	0		0	1	0		4	0	0
12570	12	7	9		0	0	1		4	0	0		0	1	0		4	0	0
12580	8	6	14		0	0	1		3	0	0		0	1	0		1	0	0
12590	6	5	9		0	0	0		3	0	0		0	1	0		2	0	0
12600	4	4	11		0	0	1		3	0	0		0	2	0		4	0	0
12610	10	7	11		0	0	0		3	0	0		0	2	0		2	0	0
12620	10	5	12		0	0	0		4	0	0		0	1	0		4	0	0
12630	7	5	13		0	0	1		4	0	0		0	1	0		4	0	0
12640	7	4	11		0	0	1		4	0	0		0	1	0		3	0	0
12650	7	3	11		0	0	0		3	0	0		0	1	0		3	0	0
12660	8	5	14		1	0	1		3	0	0		0	1	0		4	0	0
12670	6	3	13		1	0	1		4	0	0		0	1	0		1	0	0
12680	8	5	10		2	0	1		4	0	0		0	1	0		2	0	0
12690	9	4	10		1	0	2		5	0	0		0	1	0		3	0	0
12700	11	2	9		1	0	0		6	0	0		0	1	0		4	0	0
12710	5	4	16		2	0	1		5	0	0		0	1	0		3	0	0
12720	8	6	16		1	0	1		4	0	0		0	1	0		3	0	0
12730	9	6	11		1	0	1		6	0	0		0	2	0		4	1	0
12740	7	8	13		1	0	0		3	0	0		0	2	0		4	0	0
12750	8	8	13		0	0	1		7	0	0		0	2	0		5	0	0
12760	6	6	13		0	0	1		6	0	0		0	2	0		3	0	0
12770	7	6	11		1	0	1		6	1	0		0	2	0		4	0	0
12780	5	5	12		1	0	1		5	1	0		0	0	0		3	0	0
12790	6	6	10		0	0	1		5	0	0		0	1	0		4	0	0
12800	5	7	13		1	0	0		4	0	0		0	1	0		5	0	0
12810	4	7	16		0	0	0		5	0	0		0	1	0		4	0	0
12820	5	6	14		2	0	2		2	0	0		0	1	0		4	0	0
12830	7	7	14		1	0	0		4	0	0		0	1	0		3	0	0
12840	7	5	12		0	0	1		4	0	0		0	1	0		4	0	0
12850	9	6	14		0	0	1		5	0	0		0	2	0		2	0	0
12860	8	5	13		1	0	0		2	0	0		0	2	0		1	0	0
12870	9	7	15		1	0	1		5	0	0		0	2	0		1	0	0
12880	9	5	17		1	0	1		4	0	0		0	2	0		2	1	0
12890	8	8	15		1	0	1		5	0	0		0	1	0		3	1	0
12900	8	7	13		0	0	0		3	2	0		0	1	0		2	0	0
12910	10	8	14		0	0	0		5	1	0		0	1	0		2	0	0
12920	7	8	17		0	0	0		4	1	0		0	1	0		2	0	0
12930	8	8	13		0	0	0		3	0	0		0	1	0		2	1	0
12940	10	8	15		0	0	0		3	1	0		0	1	0		3	1	0
12950	8	7	14		0	0	0		3	0	0		0	1	0		2	0	0
12960	8	9	17		0	0	0		3	0	0		0	1	0		2	0	0
12970	9	8	18		0	0	0		5	0	0		0	0	0		3	0	0
12980	8	11	14		0	0	0		6	0	0		0	1	0		2	0	0
12990	6	9	10		0	0	1		4	0	0		0	0	0		4	0	0
13000	5	6	15		0	0	1		4	0	0		0	0	0		2	0	0
13010	10	8	18		0	0	1		6	0	0		0	0	0		3	0	0
13020	11	8	14		0	0	1		5	1	0		0	0	0		4	0	0
13030	7	6	13		0	0	2		4	1	0		0	1	0		5	0	0
13040	11	8	12		0	0	2		3	0	0		0	0	0		6	0	0
13050	7	7	12		0	0	1		4	1	0		0	0	0		5	1	0
13060	12	7	14		0	0	1		5	1	0		0	0	0		5	1	0
13070	10	9	14		0	0	0		6	1	0		0	0	0		3	0	0
13080	11	5	14		0	0	2		4	1	0		0	0	0		3	0	0
13090	9	7	15		0	0	0		6	1	0		0	1	0		3	0	0
13100	10	9	14		0	0	0		7	1	0		0	0	0		5	0	0
13110	12	9	15		0	0	2		5	2	0		0	0	0		6	1	0
13120	14	8	12		0	0	2		6	2	0		0	0	0		4	1	0
13130	9	8	15		0	0	3		4	1	0		0	0	0		4	0	0
13140	14	8	15		0	0	1		5	2	0		0	0	0		6	1	0
13150	12	7	14		0	0	1		5	1	0		0	0	0		6	1	0
13160	14	6	14		0	0	0		6	0	0		0	0	0		6	1	0
13170	12	6	15		0	0	1		7	0	0		0	0	0		5	0	0
13180	12	7	12		1	0	1		5	1	0		0	0	0		5	1	0
13190	12	9	13		1	0	2		5	0	0		0	1	0		3	1	0
13200	11	8	11		0	0	2		5	0	0		0	0	0		5	1	0
13210	10	9	15		0	0	1		7	0	0		0	1	0		5	0	0
13220	6	9	13		1	0	1		8	0	0		0	0	0		4	1	0
13230	13	9	14		1	0	1		7	0	0		0	1	0		4	1	0
13240	13	8	12		0	0	1		8	0	0		0	1	0		4	0	0
13250	12	6	11		0	0	2		6	0	0		0	0	0		4	0	0
13260	9	6	13		1	0	1		7	0	0		0	0	0		4	1	0
13270	8	8	13		2	0	0		5	1	0		0	0	0		6	0	0
13280	8	6	11		1	0	1		5	1	0		0	1	0		5	0	0
13290	9	6	10		0	0	1		6	0	0		0	2	0		4	0	0
13300	9	6	15		0	0	1		2	1	0		0	2	0		4	0	0
13310	10	7	14		0	0	0		8	0	0		0	0	0		3	0	0
13320	9	10	12		0	0	0		4	0	0		0	0	0		4	1	0
13330	9	8	12		0	0	0		6	0	0		0	2	0		3	0	0
13340	10	5	12		0	0	1		6	0	0		0	1	0		6	0	0
13350	13	8	14		0	0	0		5	1	0		0	2	0		4	0	0
13360	9	6	10		0	0	0		6	1	0		0	0	0		5	1	0
13370	13	4	10		0	0	0		6	0	0		0	0	0		3	0	0
13380	12	7	9		0	0	0		5	1	0		0	1	0		3	2	0
13390	12	4	9		0	0	0		7	1	0		0	1	0		5	0	0
13400	9	7	8		0	0	0		4	0	0		0	1	0		3	0	0
13410	12	5	9		0	0	0		4	0	0		0	0	0		4	0	0
13420	10	6	11		0	0	1		4	0	0		0	1	0		1	0	0
13430	11	8	10		0	0	1		4	1	0		0	1	0		4	0	0
13440	12	9	8		0	0	1		3	1	0		0	0	0		5	0	0
13450	12	10	8		0	0	0		3	0	0		0	0	0		2	1	0
13460	12	6	10		0	0	1		2	0	0		0	0	0		4	0	0
13470	17	8	11		0	0	0		1	1	0		0	0	0		5	1	0
13480	9	7	8		0	0	1		3	0	0		0	2	0		2	1	0
13490	10	7	8		0	0	1		2	0	0		0	2	0		5	0	0
13500	11	6	10		1	0	0		3	0	0		0	3	0		3	1	0
13510	12	8	8		1	0	0		2	0	0		0	3	0		2	0	0
13520	14	7	8		0	0	0		1	0	0		0	3	0		4	0	0
13530	11	5	7		0	0	0		3	0	0		0	1	0		3	2	0
13540	11	6	6		0	0	0		1	0	0		0	2	0		4	1	0
13550	13	5	7		0	0	0		1	0	0		0	2	0		5	1	0
13560	12	6	6		0	0	0		1	0	0		0	1	0		5	1	0
13570	10	7	10		0	0	0		1	0	0		0	4	0		4	1	0
13580	10	7	10		0	0	0		4	0	0		0	3	0		4	1	0
13590	10	6	7		0	0	0		2	1	0		0	1	0		3	0	0
13600	11	5	9		0	0	0		1	1	0		0	2	0		4	0	0
13610	11	5	9		0	0	0		1	1	0		0	1	0		5	0	0
13620	13	8	9		0	0	0		2	0	0		0	1	0		3	0	0
13630	12	3	16		0	0	0		2	0	0		0	1	0		5	0	0
13640	9	6	9		0	0	0		2	1	0		0	0	0		3	0	0
13650	12	4	10		0	0	0		4	2	0		0	0	0		4	0	0
13660	11	8	13		0	0	0		0	0	0		0	0	0		1	0	0
13670	11	8	9		0	0	0		2	0	0		0	2	0		3	0	0
13680	9	6	11		0	0	0		2	0	0		0	0	0		5	0	0
13690	11	6	11		0	0	0		1	1	0		0	0	0		4	0	0
13700	9	3	13		1	0	0		1	1	0		0	0	0		4	0	0
13710	8	5	12		2	0	0		4	0	0		0	1	0		5	0	0
13720	8	4	9		1	0	0		3	0	0		0	0	0		6	0	0
13730	9	6	9		1	0	0		1	0	0		0	1	0		3	0	0
13740	8	4	11		2	0	0		1	1	0		0	1	0		3	0	0
13750	9	4	10		0	0	0		3	1	0		0	1	0		3	0	0
13760	6	3	10		1	0	0		2	1	0		0	1	0		4	0	0
13770	7	5	14		0	0	0		1	0	0		0	0	0		2	0	0
13780	7	7	18		1	0	0		3	1	0		0	1	0		5	0	0
13790	6	5	17		1	0	0		1	0	0		0	2	0		4	0	0
13800	7	6	15		0	0	0		1	0	0		0	0	0		4	0	0
13810	8	7	12		2	0	0		0	2	0		0	1	0		5	0	0
13820	8	5	12		2	0	0		2	1	0		0	1	0		4	0	0
13830	6	4	15		3	0	0		2	2	0		0	0	0		1	0	0
13840	8	6	16		2	0	0		0	2	0		0	1	0		2	1	0
13850	6	6	16		2	0	0		0	1	0		0	2	0		2	0	0
13860	9	8	16		2	0	0		1	5	0		0	2	0		1	0	0
13870	7	3	13		1	0	0		2	3	0		0	1	0		1	0	0
13880	4	5	14		1	0	0		1	2	0		0	1	0		2	0	0
13890	6	5	12		1	0	0		1	3	0		0	2	0		3	1	0
13900	4	5	15		1	0	0		1	2	0		0	1	0		4	0	0
13910	7	4	11		1	0	0		4	0	0		0	0	0		3	0	0
13920	6	5	13		1	0	0		3	1	0		0	2	0		2	0	0
13930	6	5	11		1	0	0		3	1	0		0	1	0		1	0	0
13940	7	5	13		3	0	0		3	1	0		0	1	0		2	0	0
13950	5	6	12		1	0	0		2	1	0		0	0	0		3	0	0
13960	9	4	13		1	0	0		2	1	0		0	0	0		3	0	0
13970	10	3	11		1	0	0		2	1	0		0	0	0		4	1	0
13980	6	4	8		3	0	0		2	1	0		0	1	0		3	1	0
13990	8	4	10		1	0	0		4	1	0		0	1	0		5	0	0
14000	8	4	10		1	0	0		1	1	0		0	0	0		7	0	0
14010	7	4	10		2	0	0		2	1	0		0	0	0		6	0	0
14020	6	4	10		0	0	0		0	1	0		0	0	0		4	0	0
14030	8	4	10		2	0	0		1	1	0		0	0	0		4	0	0
14040	5	5	9		2	0	0		0	1	0		0	0	0		4	0	0
14050	6	6	12		2	0	0		2	2	0		0	0	0		5	0	0
14060	6	5	10		1	0	0		4	1	0		0	0	0		4	0	0
14070	9	5	14		2	0	0		3	1	0		0	0	0		7	0	0
14080	8	3	10		1	0	0		1	1	0		0	0	0		4	0	0
14090	7	5	10		1	0	0		5	0	0		0	0	0		8	0	0
14100	5	5	14		1	0	0		4	1	0		0	0	0		6	0	0
14110	5	5	10		1	0	0		5	1	0		0	0	0		5	0	0
14120	5	3	10		3	0	0		7	1	0		0	0	0		4	0	0
14130	4	6	12		2	0	0		6	1	0		0	0	0		3	0	0
14140	6	4	12		1	0	0		5	1	0		0	0	0		5	0	0
14150	2	4	13		1	0	0		5	1	0		0	0	0		4	0	0
14160	7	4	13		1	0	0		6	0	0		0	1	0		4	0	0
14170	5	2	14		1	0	0		6	1	0		0	2	0		3	0	0
14180	3	6	12		1	0	0		6	1	0		0	2	0		6	0	0
14190	4	5	10		1	0	0		6	1	0		0	3	0		6	0	0
14200	6	5	10		2	0	0		7	1	0		0	3	0		3	0	0
14210	4	4	10		1	0	0		4	1	0		0	3	0		4	0	0
14220	4	5	12		1	0	0		6	1	0		0	2	0		2	0	0
14230	6	8	13		2	0	0		5	2	0		0	2	0		2	0	0
14240	4	8	12		2	0	0		5	1	0		0	1	0		4	0	0
14250	3	7	13		1	0	0		3	1	0		0	1	0		5	0	0
14260	8	5	11		0	0	0		6	1	0		0	3	0		5	0	0
14270	4	6	11		0	0	0		3	1	0		0	2	0		5	0	0
14280	5	5	13		0	0	0		4	1	0		0	1	0		3	0	0
14290	5	4	17		0	0	0		2	0	0		0	3	0		4	1	0
14300	7	5	14		0	0	0		3	0	0		0	2	0		4	1	0
14310	5	6	14		0	0	0		4	0	0		0	1	0		4	1	0
14320	3	5	10		0	0	0		5	0	0		0	0	0		5	0	0
14330	5	6	11		0	0	0		3	0	0		0	2	0		2	0	0
14340	5	6	11		1	0	0		5	0	0		0	1	0		4	0	0
14350	4	6	12		1	0	0		5	1	0		0	2	0		3	0	0
14360	8	6	12		1	0	0		5	0	0		0	2	0		5	0	0
14370	10	5	12		0	0	0		4	1	0		0	0	0		7	0	0
14380	8	4	13		0	0	0		3	0	0		0	1	0		5	0	0
14390	8	7	10		1	0	0		5	0	0		0	3	0		3	0	0
14400	8	5	10		1	0	0		4	0	0		0	1	0		4	0	0
14410	6	5	13		1	0	0		3	1	0		0	0	0		3	0	0
14420	7	4	11		1	0	0		3	1	0		0	2	0		2	0	0
14430	7	6	12		1	0	0		2	0	0		0	0	0		3	0	0
14440	8	6	10		1	0	0		2	0	0		0	0	0		3	0	0
14450	7	5	11		1	0	0		1	1	0		0	2	0		5	0	0
14460	6	6	8		1	0	0		4	1	0		0	1	1		5	0	0
14470	7	6	8		1	0	0		1	0	0		0	0	0		5	0	0
14480	11	4	11		1	0	0		6	1	0		0	1	0		3	0	0
14490	10	3	10		0	0	0		3	0	0		0	2	0		5	0	0
14500	9	5	9		0	0	0		3	0	0		0	1	0		6	0	0
14510	7	5	12		1	0	0		3	0	0		0	2	0		5	0	0
14520	11	6	13		1	0	0		3	0	0		0	1	0		5	0	0
14530	8	6	14		0	0	0		4	0	0		0	0	0		7	0	0
14540	4	6	11		1	0	0		6	0	0		0	2	1		6	0	0
14550	6	4	10		1	0	0		1	0	0		0	1	0		6	0	0
14560	4	5	9		0	0	0		1	0	0		0	1	2		7	0	0
14570	5	3	11		0	0	0		3	0	0		0	0	0		10	0	0
14580	5	3	7		0	0	0		2	0	0		0	1	1		8	0	0
14590	5	3	12		0	0	0		4	0	0		0	1	0		10	0	0
14600	7	6	9		0	0	0		3	0	0		0	2	1		6	0	0
14610	2	7	13		0	0	0		3	0	0		0	1	2		6	0	0
14620	3	6	14		0	0	0		2	0	0		0	0	0		6	0	0
14630	5	5	14		0	0	0		5	0	0		0	0	0		7	0	0
14640	6	6	9		0	0	0		4	0	0		0	1	1		8	0	0
14650	7	4	14		1	0	0		4	0	0		0	1	2		5	0	0
14660	5	6	10		1	0	0		5	0	0		0	0	1		5	0	0
14670	6	5	16		0	0	0		2	0	0		0	1	1		4	0	0
14680	8	8	12		1	0	0		2	0	0		0	2	1		4	0	0
14690	7	4	13		0	0	0		2	0	0		0	1	0		7	0	0
14700	6	7	13		0	0	0		2	0	0		0	0	3		6	0	0
14710	6	4	11		0	0	0		3	0	0		0	0	2		9	0	0
14720	7	5	13		0	0	0		2	2	0		0	0	1		6	0	0
14730	3	6	10		0	0	0		4	2	0		0	1	0		8	0	0
14740	5	3	13		0	0	0		2	1	0		0	1	1		10	0	0
14750	5	4	16		1	0	0		3	0	0		0	1	0		7	0	0
14760	7	7	17		1	0	0		2	1	0		0	2	0		8	0	0
14770	5	7	11		0	0	0		2	2	0		0	1	0		7	0	0
14780	4	6	12		0	0	0		1	2	0		0	3	0		8	0	0
14790	5	6	11		0	0	0		3	3	0		0	1	1		6	0	0
14800	5	4	9		1	0	0		1	3	0		0	0	0		10	0	0
14810	4	4	10		1	0	0		3	2	0		0	1	0		11	0	0
14820	6	4	11		1	0	0		2	1	0		0	1	0		6	0	0
14830	5	4	12		1	0	0		2	0	0		0	2	0		10	0	0
14840	4	4	13		1	0	0		4	1	0		0	2	1		9	0	0
14850	6	4	12		1	0	0		6	1	0		0	2	0		10	0	0
14860	5	5	13		0	0	0		4	0	0		0	1	0		8	0	0
14870	4	7	9		2	0	0		4	0	0		0	1	0		9	0	0
14880	9	3	12		1	0	0		5	0	0		0	1	0		7	0	0
14890	7	6	11		1	0	0		4	0	0		0	3	0		8	0	0
14900	3	6	15		0	0	0		3	0	0		0	0	0		10	0	0
14910	5	5	14		0	0	0		3	1	0		0	1	0		12	0	0
14920	3	6	12		0	0	1		4	1	0		0	2	0		9	0	0
14930	3	6	11		0	0	0		6	1	0		0	2	0		7	0	0
14940	5	5	14		0	0	0		5	2	0		0	2	0		9	0	0
14950	4	3	9		0	0	1		5	3	0		0	3	0		9	0	0
14960	3	5	9		0	0	1		6	1	0		0	2	2		7	0	0
14970	5	6	7		0	0	1		8	1	0		0	0	0		10	0	0
14980	4	6	12		0	0	1		4	1	0		0	2	0		8	0	0
14990	4	5	14		0	0	1		4	2	0		0	2	0		5	0	0
15000	9	8	14		0	0	1		3	1	0		0	2	0		7	0	0
15010	6	9	16		0	0	1		0	1	0		0	2	0		8	0	0
15020	5	7	11		0	0	0		4	1	0		0	2	0		6	0	0
15030	3	5	14		0	0	0		4	1	0		0	4	0		4	0	0
15040	3	6	12		0	0	0		5	1	0		0	1	0		4	0	0
15050	2	5	14		0	0	0		6	1	0		0	2	0		4	0	0
15060	3	7	17		0	0	0		2	1	0		0	1	0		3	0	0
15070	3	4	13		0	0	0		4	1	0		0	1	0		3	0	0
15080	4	4	16		0	0	0		3	0	0		0	1	0		5	0	0
15090	3	4	16		0	0	0		4	0	0		0	1	0		6	0	0
15100	5	5	13		0	0	0		2	0	0		0	2	0		5	0	0
15110	2	1	17		0	0	0		1	1	0		0	2	0		6	0	0
15120	2	6	17		0	0	0		1	0	0		0	2	0		2	0	0
15130	5	3	19		0	0	0		2	0	0		0	2	0		3	1	0
15140	6	3	16		0	0	0		4	0	0		0	1	0		3	0	0
15150	3	4	16		0	0	0		2	0	0		0	1	0		4	1	0
15160	5	4	18		0	0	0		2	0	0		0	2	0		3	1	0
15170	4	5	16		0	0	0		3	0	0		0	1	0		3	1	0
15180	8	6	15		0	0	0		1	0	0		0	1	0		3	0	0
15190	7	3	15		0	0	0		3	0	0		0	2	0		3	1	0
15200	5	5	16		0	0	0		2	0	0		0	2	0		2	0	0
15210	4	4	12		0	0	0		2	0	0		0	0	0		4	0	0
15220	6	5	15		0	0	0		3	0	0		0	1	0		3	0	0
15230	4	4	16		0	0	0		2	0	0		0	1	0		4	0	0
15240	4	5	18		0	0	0		3	0	0		0	0	0		2	0	0
15250	4	3	20		0	0	0		2	0	0		0	1	0		3	0	0
15260	1	4	16		0	0	0		3	0	0		0	1	0		2	0	0
15270	5	4	15		0	0	0		6	0	0		0	1	0		4	0	0
15280	6	4	20		0	0	0		3	0	0		0	0	0		2	0	0
15290	4	4	18		2	0	0		4	0	0		0	0	0		2	1	1
15300	2	6	18		1	0	0		3	0	0		0	2	0		3	0	1
15310	5	4	14		1	0	0		4	0	0		0	1	0		1	0	0
15320	3	5	16		1	0	0		3	0	0		0	1	0		4	0	0
15330	3	8	11		2	0	0		3	0	0		0	1	0		4	0	0
15340	5	4	16		0	0	0		1	0	0		0	0	0		3	2	0
15350	5	8	15		2	0	0		2	0	0		0	1	0		4	1	0
15360	8	5	15		1	0	0		2	0	0		0	2	0		3	1	0
15370	6	6	15		0	0	0		3	0	0		0	2	0		2	1	0
15380	5	6	14		0	0	0		3	0	0		0	3	0		2	1	0
15390	4	3	17		0	0	0		3	0	0		0	2	0		4	1	0
15400	6	3	14		0	0	0		4	0	0		0	2	0		3	1	0
15410	4	4	13		0	0	0		3	0	0		0	1	0		5	0	0
15420	3	3	9		0	0	0		5	0	0		0	1	0		4	1	0
15430	2	4	12		0	0	0		6	0	0		0	1	0		2	1	0
15440	4	5	14		0	0	0		4	0	0		0	3	0		1	1	0
15450	4	2	14		0	0	0		5	0	0		0	1	0		4	1	0
15460	4	2	16		0	0	0		5	0	0		0	1	0		3	0	0
15470	7	3	16		0	0	0		2	0	0		0	1	0		4	1	0
15480	5	0	16		0	0	0		4	0	0		0	0	0		8	1	0
15490	4	2	12		0	0	0		2	0	0		0	0	0		5	0	0
15500	2	1	14		0	0	0		5	0	0		0	1	0		6	0	0
15510	4	3	15		0	0	0		4	0	0		0	1	0		6	1	0
15520	3	2	16		0	0	0		4	0	0		0	1	0		7	2	0
15530	5	3	12		0	0	0		3	0	0		0	0	0		3	1	0
15540	4	2	11		0	0	0		4	0	0		0	1	0		6	1	0
15550	6	2	14		0	0	0		4	0	0		0	1	0		3	1	0
15560	4	3	16		0	0	0		4	0	0		0	1	0		3	1	0
15570	4	4	15		1	0	0		2	0	0		0	0	0		6	1	0
15580	6	2	13		0	0	0		2	0	0		0	1	0		6	1	0
15590	4	3	14		0	0	0		3	0	0		0	1	0		6	1	0
15600	4	5	14		0	0	0		3	0	0		0	0	0		7	1	0
15610	5	2	18		0	0	0		2	0	0		0	1	0		4	1	0
15620	6	3	17		1	0	0		4	0	0		0	1	0		5	1	0
15630	6	3	14		1	0	0		3	0	0		0	0	0		7	1	0
15640	5	4	15		1	0	0		3	0	0		0	0	0		4	0	0
15650	7	2	15		0	0	0		5	0	0		0	0	0		6	1	0
15660	5	2	16		0	0	0		4	0	0		0	0	0		7	1	0
15670	5	4	15		0	0	0		5	0	0		0	0	0		5	1	0
15680	7	3	13		0	0	0		4	0	0		0	0	0		7	1	0
15690	6	4	17		1	0	0		3	0	0		0	1	0		7	1	0
15700	8	4	15		0	0	0		2	0	0		0	1	0		6	1	0
15710	8	3	13		0	0	0		2	0	0		0	2	0		7	1	0
15720	8	2	15		2	0	0		3	0	0		0	0	0		4	1	0
15730	9	2	15		1	0	0		3	0	0		0	1	0		7	1	0
15740	5	1	14		1	0	0		4	0	0		0	1	0		6	2	0
15750	6	2	13		1	0	0		4	0	0		0	1	0		4	1	0
15760	5	4	18		1	0	0		6	0	0		0	1	0		5	3	0
15770	6	2	13		0	0	0		5	0	0		0	0	1		4	0	0
15780	5	3	11		1	0	0		4	0	0		0	1	1		4	1	0
15790	8	5	12		2	0	0		1	0	0		0	1	0		8	1	0
15800	6	3	13		2	0	0		2	0	0		0	0	0		8	1	0
15810	6	5	15		2	0	0		6	0	0		0	2	0		9	1	0
15820	8	3	19		2	0	0		4	0	0		0	2	1		5	0	0
15830	8	4	15		3	0	0		5	0	0		0	0	2		8	2	0
15840	6	4	19		4	0	0		3	0	0		0	0	1		9	2	0
15850	6	5	10		2	0	0		4	0	0		0	0	1		9	2	0
15860	6	2	13		1	0	0		4	0	0		0	0	0		7	1	0
15870	6	3	15		2	0	0		3	0	0		0	2	1		8	1	0
15880	6	4	15		2	0	0		2	0	0		0	1	1		7	0	0
15890	7	2	17		1	0	0		4	0	0		0	3	2		7	1	0
15900	6	3	17		0	0	0		3	0	0		0	2	1		5	1	0
15910	6	4	17		1	0	0		3	0	0		0	2	1		7	1	0
15920	6	2	15		1	0	0		1	0	0		0	1	1		7	0	0
15930	5	2	15		0	0	0		5	0	0		0	2	0		8	0	0
15940	6	0	18		1	0	0		1	0	0		0	3	1		4	0	0
15950	6	3	15		1	0	0		2	0	0		0	2	0		6	1	0
15960	6	4	17		1	0	0		3	0	0		0	2	0		3	0	0
15970	3	3	15		1	0	0		4	0	0		0	2	0		4	0	0
15980	4	2	17		1	0	0		5	0	0		0	2	0		5	0	0
15990	5	3	15		0	0	0		6	0	0		0	2	1		6	0	0
16000	4	2	16		0	0	0		7	0	0		0	3	0		6	1	0
16010	6	2	15		0	0	0		4	0	0		0	2	0		7	1	0
16020	4	4	14		1	0	0		5	0	0		0	3	0		4	1	0
16030	4	3	13		1	0	0		4	0	0		0	2	0		4	0	0
16040	6	3	15		1	0	0		3	0	0		0	2	0		3	1	0
16050	2	3	16		1	0	0		4	0	0		0	2	0		3	1	0
16060	4	4	16		1	0	0		4	0	0		0	4	0		1	1	0
16070	4	3	13		1	0	0		4	0	0		0	1	0		4	1	0
16080	5	3	16		0	0	0		5	0	0		0	2	0		8	0	0
16090	4	4	14		2	0	0		4	0	0		0	2	0		6	0	0
16100	4	6	15		1	0	0		3	0	0		0	0	0		5	0	0
16110	4	2	17		0	0	0		3	0	0		0	3	0		4	0	0
16120	6	3	17		1	0	0		4	0	0		0	2	0		2	0	0
16130	4	3	13		0	0	0		6	0	0		0	0	0		5	0	0
16140	3	3	16		1	0	0		4	0	0		0	1	0		3	0	0
16150	3	4	13		2	0	0		4	0	0		0	0	0		5	0	0
16160	3	2	18		1	0	0		5	0	0		0	2	0		3	0	0
16170	4	3	15		1	0	0		3	0	0		0	1	0		5	0	0
16180	4	2	14		2	0	0		5	0	0		0	1	0		5	0	0
16190	4	3	14		1	0	0		6	0	0		0	1	0		7	0	0
16200	4	4	14		4	0	0		3	0	0		0	0	0		5	0	0
16210	8	4	16		3	0	0		5	0	0		0	0	1		7	0	0
16220	4	3	16		4	0	0		4	0	0		0	0	0		5	0	0
16230	6	4	14		1	0	0		3	0	0		0	0	0		7	0	0
16240	3	4	19		1	0	0		2	0	0		0	0	0		8	0	0
16250	5	5	13		1	0	0		0	0	0		0	0	0		6	0	0
16260	5	3	18		0	0	0		2	0	0		0	1	0		4	0	0
16270	6	4	14		1	0	0		2	0	0		0	0	0		5	0	0
16280	7	3	12		1	0	0		4	0	0		0	0	0		7	0	0
16290	7	5	16		2	0	0		3	0	0		0	0	0		5	0	0
16300	5	3	13		0	0	0		6	0	0		0	0	0		3	0	0
16310	6	4	11		0	0	0		3	0	0		0	1	0		2	0	0
16320	5	4	14		0	0	0		3	0	0		0	1	0		5	0	0
16330	6	2	14		0	0	0		4	0	0		0	0	0		5	0	0
16340	4	1	15		3	0	0		3	0	0		0	1	0		4	0	0
16350	3	0	14		1	0	0		3	0	0		0	1	0		5	0	0
16360	4	3	13		2	0	0		5	0	0		0	1	0		5	0	0
16370	8	3	15		1	0	0		3	0	0		0	2	0		4	0	0
16380	5	3	12		2	0	0		2	0	0		0	2	0		8	0	0
16390	4	3	9		1	0	0		3	0	0		0	0	0		6	0	0
16400	4	2	13		1	0	0		3	0	0		0	0	0		5	0	0
16410	7	3	16		2	0	0		2	0	0		0	1	0		9	0	0
16420	5	6	16		1	0	0		3	0	0		0	1	0		4	0	0
16430	7	4	13		1	0	0		1	0	0		0	1	0		8	0	0
16440	7	5	13		0	0	0		2	0	0		0	0	0		7	0	0
16450	6	5	13		2	0	0		4	0	0		0	0	0		6	0	0
16460	5	4	13		2	0	0		3	0	0		0	2	0		4	0	0
16470	4	4	8		2	0	0		5	0	0		0	1	0		8	0	0
16480	5	3	14		2	0	0		4	0	0		0	1	0		5	0	0
16490	6	3	14		1	0	0		6	0	0		0	1	0		2	0	0
16500	6	3	11		2	0	0		3	0	0		0	1	0		4	0	0
16510	3	4	9		2	0	0		5	0	0		0	0	0		2	0	0
16520	4	5	14		1	0	0		6	0	0		0	2	0		5	1	0
16530	3	1	15		3	0	0		4	0	0		0	2	0		4	0	0
16540	4	6	14		2	0	0		2	0	0		0	2	0		4	0	0
16550	4	7	13		3	0	0		4	0	0		0	2	0		4	0	0
16560	5	5	15		1	0	0		2	0	0		0	1	0		5	0	0
16570	2	8	14		3	0	0		2	0	0		0	0	0		3	0	0
16580	4	4	15		3	0	0		2	0	0		0	0	0		4	0	0
16590	3	2	13		2	0	0		4	0	0		0	0	1		4	0	0
16600	2	5	15		2	0	0		4	0	0		0	1	2		3	0	0
16610	5	4	16		1	0	0		4	0	0		0	0	0		2	0	0
16620	4	4	14		0	0	0		5	0	0		0	1	0		5	0	0
16630	3	3	15		2	0	0		3	0	0		0	1	3		3	0	0
16640	3	5	14		3	0	0		4	0	0		0	1	0		3	0	0
16650	3	2	12		1	0	0		4	0	0		0	1	0		1	0	0
16660	3	6	13		2	0	0		5	0	0		0	1	0		1	0	0
16670	2	6	12		1	0	0		3	0	0		0	1	0		3	0	0
16680	2	4	15		1	0	0		3	0	0		0	1	0		3	0	0
16690	3	4	16		2	0	0		7	0	0		0	3	0		3	0	0
16700	2	7	14		1	0	0		5	0	0		0	2	0		3	0	0
16710	3	6	14		1	0	0		4	0	0		0	1	0		4	0	0
16720	2	4	15		0	0	0		3	0	0		0	3	0		3	0	0
16730	2	8	14		1	0	0		3	0	0		0	1	0		4	0	0
16740	6	7	10		1	0	0		6	0	0		0	1	0		3	0	0
16750	4	7	12		0	0	0		2	0	0		0	1	0		5	0	0
16760	6	11	13		0	0	0		5	0	0		0	0	0		6	0	0
16770	4	5	13		0	0	0		3	0	0		0	0	0		4	0	0
16780	3	5	11		1	0	0		7	0	0		0	0	0		3	0	0
16790	6	7	12		3	0	0		4	0	0		0	0	0		4	0	0
16800	3	6	12		2	0	0		6	0	0		0	0	0		3	0	0
16810	5	3	11		0	0	0		3	0	0		0	1	1		3	0	0
16820	3	4	11		0	0	0		6	0	0		0	1	0		4	0	0
16830	2	5	13		1	0	0		3	0	0		0	1	1		4	0	0
16840	6	6	13		1	0	0		5	0	0		0	0	1		5	0	0
16850	2	6	12		0	0	0		3	0	0		0	0	1		4	0	0
16860	3	5	10		0	0	0		3	0	0		0	0	0		4	0	0
16870	7	4	13		0	0	0		3	0	0		0	0	1		4	0	0
16880	5	3	12		1	0	0		1	0	0		0	0	1		4	0	0
16890	4	6	11		1	0	0		3	0	0		0	0	2		4	0	0
16900	5	2	13		1	0	0		2	0	0		0	0	2		5	0	0
16910	7	4	11		1	0	0		4	0	0		0	1	1		6	0	0
16920	5	3	13		0	0	0		3	0	0		0	0	1		4	0	0
16930	5	3	13		0	0	0		2	0	0		0	1	1		1	0	0
16940	6	3	10		0	0	0		1	0	0		0	1	0		5	0	0
16950	5	3	10		0	0	0		3	0	0		0	1	1		3	0	0
16960	3	3	9		0	0	0		2	0	0		0	1	1		6	0	0
16970	3	5	13		0	0	0		4	0	0		0	2	0		6	0	0
16980	6	5	11		0	0	0		3	0	0		0	0	1		5	0	0
16990	4	2	13		0	0	0		3	0	0		0	2	1		4	0	0
17000	4	4	14		0	0	0		2	0	0		0	1	1		6	0	0
17010	3	5	11		0	0	0		3	0	0		0	0	0		6	0	0
17020	4	3	9		0	0	0		2	0	0		0	0	1		7	0	0
17030	3	5	16		0	0	0		0	0	0		0	1	1		4	0	0
17040	3	4	11		0	0	0		3	0	0		0	0	1		4	0	0
17050	5	6	11		0	0	0		2	0	0		0	0	1		7	0	0
17060	3	4	10		0	0	0		1	0	0		0	0	1		4	0	0
17070	1	4	11		0	0	0		5	0	0		0	0	1		6	0	0
17080	4	5	9		0	0	0		1	0	0		0	0	1		3	0	0
17090	2	4	12		0	0	0		5	0	0		0	0	1		6	1	0
17100	2	4	14		0	0	0		1	0	0		0	0	1		5	0	0
17110	6	3	10		0	0	0		2	0	0		0	0	1		5	0	0
17120	5	5	9		0	0	0		2	0	0		0	0	1		6	0	0
17130	5	8	14		0	0	0		2	0	0		0	0	1		4	0	0
17140	5	4	13		0	0	0		2	0	0		0	0	1		4	0	0
17150	2	6	9		0	0	0		3	0	0		0	0	1		4	0	0
17160	7	4	13		0	0	0		4	0	0		0	0	1		3	1	0
17170	5	4	12		0	0	0		3	0	0		0	0	1		6	1	0
17180	4	7	13		0	0	0		4	0	0		0	0	1		4	1	0
17190	4	7	13		0	0	0		3	0	0		0	0	0		5	0	0
17200	7	6	12		0	0	0		5	0	0		0	0	0		7	1	0
17210	3	6	11		0	0	0		2	0	0		0	0	0		4	1	0
17220	5	10	9		0	0	0		3	0	0		0	0	0		4	1	0
17230	6	8	12		0	0	0		2	0	0		0	0	0		5	0	0
17240	3	4	11		0	0	0		3	0	0		0	0	1		6	0	0
17250	3	3	11		0	0	0		3	0	0		0	0	0		2	1	0
17260	4	4	11		0	0	0		2	0	0		0	0	0		5	1	0
17270	7	5	13		0	0	0		1	0	0		0	0	0		4	1	0
17280	5	5	7		0	0	0		3	0	0		0	0	0		5	0	0
17290	4	5	13		0	0	0		5	0	0		0	0	0		5	0	0
17300	4	5	7		0	0	0		1	0	0		0	0	0		4	0	0
17310	7	4	12		0	0	0		2	0	0		0	0	0		3	0	0
17320	6	3	13		0	0	0		2	0	0		0	0	0		5	0	0
17330	4	5	12		0	0	0		0	0	0		0	0	1		5	0	0
17340	3	5	12		0	0	0		4	0	0		0	0	1		5	0	0
17350	6	4	12		0	0	0		4	0	0		0	0	2		6	0	0
17360	5	6	11		0	0	0		2	0	0		0	0	2		5	0	0
17370	5	4	10		0	0	0		3	0	0		0	0	1		5	0	0
17380	7	6	11		0	0	0		3	0	0		0	0	1		7	0	0
17390	4	2	14		0	0	0		3	0	0		0	0	0		6	0	0
17400	4	2	8		0	0	0		3	0	0		0	0	1		5	0	0
17410	4	3	9		0	0	0		3	0	0		0	0	0		6	0	0
17420	3	2	10		0	0	0		2	0	0		0	0	2		4	0	0
17430	5	3	9		0	0	0		5	0	0		0	0	2		7	0	0
17440	5	2	8		0	0	0		4	0	0		0	0	1		3	0	0
17450	4	3	6		0	0	0		2	0	0		0	0	2		5	0	0
17460	4	4	10		0	0	0		4	0	0		0	0	2		7	0	0
17470	6	5	9		0	0	0		2	0	0		0	0	1		6	0	0
17480	4	6	8		0	0	0		3	0	0		0	0	2		4	0	0
17490	6	5	9		0	0	0		3	0	0		0	0	3		3	0	0
17500	6	4	10		0	0	0		2	0	0		0	1	1		5	0	0
17510	3	5	9		0	0	0		3	0	0		0	0	1		3	0	0
17520	3	8	9		0	0	0		1	0	0		0	1	3		5	0	0
17530	5	6	10		0	0	0		3	0	0		0	0	1		3	0	0
17540	6	6	11		0	0	0		3	0	0		0	1	0		3	0	0
17550	5	6	9		0	0	0		3	0	0		0	1	1		4	1	0
17560	6	8	9		0	0	0		5	0	0		0	1	1		6	1	0
17570	7	7	9		0	0	0		2	0	0		0	1	2		5	0	0
17580	5	7	8		0	0	0		4	0	0		0	1	1		4	0	0
17590	8	7	12		0	0	0		3	0	0		0	1	0		4	0	0
17600	4	4	9		0	0	0		3	0	0		0	0	0		5	0	0
17610	6	7	12		0	0	0		5	0	0		0	0	0		6	0	0
17620	5	4	13		0	0	0		6	0	0		0	1	0		8	0	0
17630	3	4	11		0	0	0		4	0	0		0	0	1		7	0	0
17640	1	7	11		0	0	0		1	0	0		0	0	0		8	0	0
17650	5	9	11		0	0	0		1	0	0		0	0	0		5	0	0
17660	2	6	12		0	0	0		0	0	0		0	1	0		7	0	0
17670	4	5	8		0	0	0		0	0	0		0	1	1		4	0	0
17680	4	3	12		0	0	0		2	0	0		0	1	1		6	0	0
17690	6	5	15		0	0	0		0	0	0		0	0	1		4	0	0
17700	6	5	9		0	0	0		0	0	0		0	1	1		6	0	0
17710	7	8	10		1	0	0		1	0	0		0	0	1		5	0	0
17720	4	6	11		0	0	0		2	0	0		0	1	1		6	0	0
17730	4	7	13		0	0	0		2	0	0		0	0	0		4	0	0
17740	4	9	12		0	0	0		1	0	0		0	1	0		7	0	0
17750	4	7	10		0	0	0		3	0	0		0	0	0		2	0	0
17760	3	7	11		0	0	0		3	0	0		0	0	0		4	0	0
17770	4	9	15		0	0	0		2	0	0		0	0	0		7	0	0
17780	1	6	12		0	0	0		1	0	0		0	0	0		7	0	0
17790	3	7	11		0	0	0		2	0	0		0	0	0		7	0	0
17800	4	5	13		0	0	0		2	0	0		0	1	0		7	0	0
17810	5	6	12		0	0	0		3	0	0		0	1	0		7	0	0
17820	3	8	13		0	0	0		1	0	0		0	2	0		4	0	0
17830	5	8	14		1	0	0		2	0	0		0	0	0		4	0	0
17840	2	5	14		0	0	0		1	0	0		0	2	0		4	0	0
17850	2	4	15		2	0	0		2	0	0		0	2	0		5	0	0
17860	3	3	11		1	0	0		1	0	0		0	1	0		4	0	0
17870	5	4	11		2	0	0		3	0	0		0	1	0		6	0	0
17880	3	5	11		1	0	0		1	0	0		0	1	0		4	0	0
17890	5	6	13		1	0	0		1	0	0		0	1	0		6	0	0
17900	5	5	11		1	0	0		2	0	0		0	1	0		9	0	0
17910	4	5	10		1	0	0		3	0	0		0	1	0		10	0	0
17920	1	7	11		0	0	0		5	0	0		0	2	0		7	0	0
17930	4	5	11		1	0	0		2	0	0		0	2	0		9	0	0
17940	4	5	12		0	0	0		2	0	0		0	2	0		6	0	0
17950	6	8	13		1	0	0		2	0	0		0	1	0		6	0	0
17960	2	6	14		0	0	0		3	0	0		0	2	1		5	0	0
17970	2	5	11		0	0	0		4	0	0		0	2	0		9	0	0
17980	5	3	9		0	0	0		3	0	0		0	3	0		6	0	0
17990	3	5	10		0	0	0		2	0	0		0	2	0		6	0	0
18000	2	3	12		0	0	0		4	0	0		0	2	0		8	0	0
18010	2	3	11		0	0	0		4	0	0		0	1	0		6	0	0
18020	3	2	10		0	0	0		2	0	0		0	2	0		9	0	0
18030	3	4	11		0	0	0		3	0	0		0	3	0		9	0	0
18040	3	6	12		0	0	0		2	0	0		0	2	0		14	0	0
18050	3	3	12		0	0	0		3	0	0		0	2	0		10	0	0
18060	3	7	13		0	0	0		4	0	0		0	3	0		7	0	0
18070	3	5	14		0	0	0		5	0	0		0	1	0		8	0	0
18080	2	6	14		0	0	0		2	0	0		0	1	0		9	0	0
18090	2	5	12		0	0	0		3	0	0		0	3	0		8	0	0
18100	4	4	10		0	0	0		2	0	0		0	2	0		8	0	0
18110	4	4	13		0	0	0		4	0	0		0	2	0		9	0	0
18120	3	6	13		0	0	0		4	0	0		0	2	0		7	0	0
18130	2	5	16		0	0	0		1	0	0		0	3	0		10	0	0
18140	3	6	14		0	0	0		2	0	0		0	2	0		12	0	0
18150	3	6	9		0	0	0		4	0	0		0	2	0		9	0	0
18160	3	6	12		0	0	0		2	0	0		0	0	0		10	0	0
18170	2	6	13		0	0	0		2	0	0		0	2	0		8	0	0
18180	6	8	13		0	0	0		3	0	0		0	1	0		13	0	0
18190	9	8	11		0	0	0		3	0	0		0	2	1		7	0	0
18200	4	6	12		0	0	0		3	0	0		0	3	1		7	0	0
18210	6	7	14		0	0	0		3	0	0		0	3	1		9	0	0
18220	2	5	12		0	0	0		2	0	0		0	2	0		8	0	0
18230	6	7	11		0	0	0		4	0	0		0	1	0		8	0	0
18240	7	7	11		0	0	0		3	0	0		0	1	0		11	0	0
18250	5	7	10		0	0	0		3	0	0		0	2	0		4	0	0
18260	5	7	12		0	0	0		3	0	0		0	2	0		5	0	0
18270	7	5	10		0	0	0		3	0	0		0	3	0		7	0	0
18280	4	6	13		0	0	0		2	0	0		0	2	0		6	0	0
18290	5	8	10		0	0	0		2	0	0		0	3	0		7	0	0
18300	3	6	9		0	0	0		2	0	0		0	2	0		10	0	0
18310	5	8	10		0	0	0		3	0	0		0	3	0		10	2	0
18320	7	8	10		0	0	0		1	0	0		0	1	0		11	1	0
18330	5	7	11		0	0	0		2	0	0		0	2	0		6	0	0
18340	6	7	12		0	0	0		1	0	0		0	3	0		6	1	0
18350	8	9	12		0	0	0		3	0	0		0	3	0		8	1	0
18360	7	7	9		0	0	0		2	0	0		0	2	0		8	1	0
18370	7	4	11		0	0	0		1	0	0		0	1	0		9	0	0
18380	7	7	11		0	0	0		2	0	0		0	3	0		8	0	0
18390	8	6	12		0	0	0		1	0	0		0	1	0		8	0	0
18400	8	6	9		0	0	0		1	0	0		0	3	0		2	0	0
18410	9	7	13		0	0	0		1	0	0		0	3	0		5	0	0
18420	7	5	9		0	0	0		2	0	0		0	1	0		9	0	0
18430	7	4	10		0	0	0		4	0	0		0	2	0		7	0	0
18440	4	7	11		0	0	0		2	0	0		0	1	0		9	0	0
18450	6	6	9		0	0	0		3	0	0		0	0	0		9	1	0
18460	6	4	12		0	0	0		4	0	0		0	2	0		10	1	0
18470	6	5	10		0	0	0		3	0	0		0	2	0		10	1	0
18480	7	4	10		0	0	0		2	0	0		0	0	0		7	1	0
18490	8	3	12		0	0	0		0	0	0		0	1	0		7	0	0
18500	11	6	10		0	0	0		4	0	0		0	1	0		10	1	0
18510	7	6	10		0	0	0		1	0	0		0	0	0		8	0	0
18520	8	4	12		0	0	0		2	0	0		0	0	0		6	0	0
18530	7	3	11		0	0	0		2	0	0		0	2	0		7	0	0
18540	5	5	13		0	0	0		2	0	0		0	2	0		8	0	0
18550	8	5	10		0	0	0		2	0	0		0	2	0		10	0	0
18560	13	4	9		0	0	0		2	0	0		0	2	0		5	0	0
18570	10	5	12		0	0	0		2	0	0		0	1	0		5	0	0
18580	11	6	11		0	0	0		2	0	0		0	2	0		6	0	0
18590	13	5	9		0	0	0		1	0	0		0	1	0		7	0	0
18600	10	5	10		0	0	0		1	0	0		0	1	0		11	1	0
18610	8	6	8		0	0	0		2	0	0		0	1	1		6	0	0
18620	7	5	13		0	0	0		1	0	0		0	0	1		5	1	0
18630	7	7	7		0	0	0		3	0	0		0	1	1		6	1	0
18640	6	5	8		0	0	0		2	0	0		0	0	0		9	1	0
18650	4	8	9		0	0	0		2	0	0		0	1	0		7	0	0
18660	7	6	11		0	0	0		2	0	0		0	0	0		7	1	0
18670	5	5	16		0	0	0		1	0	0		0	1	0		10	1	0
18680	8	5	12		0	0	0		1	0	0		0	1	0		12	1	0
18690	8	6	14		0	0	0		0	0	0		0	2	0		9	2	0
18700	7	4	11		0	0	0		2	0	0		0	2	0		10	0	0
18710	6	4	13		0	0	0		2	0	0		0	1	0		12	0	0
18720	5	5	13		0	0	0		1	0	0		0	1	0		11	0	0
18730	7	5	17		0	0	0		2	0	0		0	1	0		7	0	0
18740	8	3	11		0	0	0		0	0	0		0	1	0		11	0	0
18750	9	2	13		0	0	0		1	0	0		0	0	0		9	0	0
18760	6	2	15		0	0	0		1	0	0		0	1	0		7	0	0
18770	11	4	13		0	0	0		0	0	0		0	2	0		7	0	0
18780	10	3	15		0	0	0		1	0	0		0	1	0		6	0	0
18790	9	5	13		0	0	0		0	0	0		0	2	0		7	0	0
18800	7	4	11		0	0	0		2	0	0		0	2	0		5	0	0
18810	12	4	9		0	0	0		1	0	0		0	1	0		4	0	0
18820	7	5	11		0	0	0		1	1	0		0	2	0		4	0	0
18830	9	6	11		0	0	0		2	0	0		0	2	0		6	0	0
18840	8	6	10		0	0	0		2	0	0		0	1	0		7	0	0
18850	9	5	11		0	0	0		1	0	0		0	1	0		11	0	0
18860	8	4	9		0	0	0		2	0	0		0	0	0		8	0	0
18870	6	4	12		0	0	0		3	0	0		0	1	0		9	0	0
18880	7	4	11		0	0	0		0	0	0		0	1	0		7	0	0
18890	9	5	15		0	0	0		3	0	0		0	1	0		7	0	0
18900	9	4	11		0	0	0		1	0	0		0	1	0		8	0	0
18910	9	5	14		0	0	0		1	0	0		0	2	0		9	0	0
18920	7	4	13		0	0	0		3	0	0		0	2	0		10	0	0
18930	7	4	14		0	0	0		4	0	0		0	2	0		7	0	0
18940	8	4	9		0	0	0		3	0	0		0	2	0		8	0	0
18950	9	4	12		0	0	0		2	0	0		0	1	0		10	0	0
18960	9	5	8		0	0	0		2	0	0		0	2	0		8	0	0
18970	11	5	7		0	0	0		1	1	0		0	1	0		8	0	0
18980	10	2	7		0	0	0		1	0	0		0	1	0		10	0	0
18990	9	5	8		0	0	0		2	0	0		0	2	0		11	0	0
19000	10	5	10		0	0	0		1	0	0		0	1	0		6	0	0
19010	10	5	10		0	0	0		0	1	0		0	1	0		8	0	0
19020	6	6	8		0	0	0		1	1	0		0	0	0		10	0	0
19030	9	4	13		0	0	0		0	0	0		0	1	0		7	0	0
19040	9	4	12		0	0	0		0	0	0		1	0	0		11	0	0
19050	10	5	11		0	0	0		1	0	0		0	0	0		12	0	0
19060	10	5	13		0	0	0		1	0	0		0	1	0		8	0	0
19070	6	5	14		0	0	0		0	0	0		0	1	0		9	0	0
19080	5	4	13		0	0	0		1	0	0		1	1	0		9	0	0
19090	7	5	10		0	0	0		2	0	0		0	1	0		7	0	0
19100	7	5	10		0	0	0		0	0	0		0	1	0		8	0	0
19110	10	3	9		0	0	0		2	0	0		0	0	0		8	0	0
19120	12	3	15		0	0	0		3	0	0		0	1	0		5	0	0
19130	10	3	13		0	0	0		2	0	0		0	1	0		9	0	0
19140	12	3	9		0	0	0		4	0	0		0	2	0		5	0	0
19150	11	4	10		0	0	0		2	0	0		0	2	0		11	0	0
19160	10	6	10		0	0	0		1	0	0		0	1	0		5	0	0
19170	9	5	6		0	0	0		1	0	0		1	1	0		11	0	0
19180	8	6	16		0	0	0		1	0	0		0	2	0		9	0	0
19190	14	7	14		0	0	0		1	0	0		1	1	0		9	0	0
19200	11	4	11		0	0	0		0	0	0		1	2	0		10	0	0
19210	7	6	11		0	0	0		1	0	0		1	3	0		5	0	0
19220	9	6	12		0	0	0		2	0	0		1	1	0		7	0	0
19230	9	6	11		0	0	0		1	0	0		1	1	0		7	0	0
19240	7	5	16		0	0	0		1	0	0		2	4	0		8	0	0
19250	10	5	9		0	0	0		2	0	0		1	2	0		9	0	0
19260	7	7	9		0	0	0		1	0	0		2	2	0		10	0	0
19270	9	5	12		0	0	0		1	0	0		1	3	0		11	0	0
19280	8	5	11		0	0	0		1	0	0		2	1	0		11	0	0
19290	5	7	14		0	0	0		1	0	0		2	2	0		8	0	0
19300	11	6	13		0	0	0		1	0	0		2	1	0		10	0	0
19310	10	6	15		0	0	0		2	0	0		2	2	0		7	0	0
19320	10	6	12		0	0	0		1	0	0		2	1	0		7	0	0
19330	6	8	12		0	0	0		0	0	0		3	1	0		8	0	0
19340	9	8	11		0	0	0		2	0	0		1	0	0		8	0	0
19350	10	6	14		0	0	0		0	0	0		1	1	0		6	0	0
19360	7	5	14		0	0	0		1	0	0		2	2	0		4	0	0
19370	9	3	12		0	0	0		2	0	0		1	1	0		7	0	0
19380	8	8	11		1	0	0		3	0	0		0	1	0		5	0	0
19390	13	8	13		0	0	0		2	0	0		0	2	0		9	0	0
19400	11	7	8		0	0	0		1	0	0		0	1	0		11	0	0
19410	7	7	12		0	0	0		3	0	0		0	1	0		6	0	0
19420	11	7	10		0	0	0		3	0	0		0	1	0		7	0	0
19430	9	4	11		0	0	0		0	0	0		0	1	0		9	0	0
19440	8	6	8		0	0	0		1	0	0		0	1	0		7	0	0
19450	13	5	9		0	0	0		1	0	0		0	0	0		8	0	0
19460	9	4	12		0	0	0		1	0	0		0	1	0		8	0	0
19470	9	4	9		0	0	0		1	0	0		0	1	0		11	0	0
19480	10	2	11		0	0	0		1	0	0		1	1	0		9	0	0
19490	9	6	10		0	0	0		1	0	0		0	2	0		12	0	0
19500	9	3	8		0	0	0		1	0	0		0	3	0		10	0	0
19510	9	6	9		0	0	0		2	0	0		0	3	0		15	0	0
19520	9	7	7		0	0	0		1	0	0		0	1	0		8	0	0
19530	7	5	11		0	0	0		1	0	0		0	2	0		13	0	0
19540	8	6	9		0	0	0		1	0	0		0	3	0		15	0	0
19550	10	3	13		0	0	0		0	0	0		1	3	0		11	0	0
19560	8	3	11		0	0	0		2	0	0		0	4	0		14	0	0
19570	10	3	12		0	0	0		2	0	0		0	2	0		11	0	0
19580	9	3	11		0	0	0		1	0	0		0	2	0		10	0	0
19590	8	4	11		0	0	0		0	0	0		0	2	0		10	0	0
19600	10	4	9		0	0	0		1	0	0		0	4	0		12	0	0
19610	10	3	11		0	0	0		2	0	0		0	3	0		10	0	0
19620	13	4	9		0	0	0		1	0	0		0	2	0		11	0	0
19630	11	5	11		0	0	0		1	0	0		0	2	0		8	0	0
19640	13	6	12		0	0	0		2	0	0		0	1	0		9	0	0
19650	9	3	12		0	0	0		1	0	0		0	2	0		7	0	0
19660	12	5	12		0	0	0		2	0	0		0	1	0		12	0	0
19670	9	2	11		0	0	0		4	0	0		0	3	0		13	0	0
19680	11	4	13		0	0	0		3	0	0		0	3	0		8	0	0
19690	9	3	11		1	0	0		2	0	0		0	2	0		10	0	0
19700	9	4	11		1	0	0		3	0	0		0	3	0		12	0	0
19710	9	2	13		2	0	0		4	0	0		0	3	0		14	0	0
19720	10	3	15		0	0	0		1	0	0		0	4	0		13	0	0
19730	10	4	14		0	0	0		3	0	0		0	2	0		11	0	0
19740	11	2	10		0	0	0		1	0	0		0	1	0		12	0	0
19750	11	5	9		0	0	0		2	0	0		0	1	0		13	0	0
19760	11	6	12		0	0	0		1	0	0		0	4	0		9	0	0
19770	9	6	9		1	0	0		1	0	0		0	3	0		7	0	0
19780	9	4	11		0	0	0		1	0	0		0	4	0		6	0	0
19790	11	4	12		0	0	0		1	0	0		1	1	0		6	0	0
19800	7	6	12		0	0	0		0	0	0		1	4	0		9	0	0
19810	8	5	11		0	0	0		4	0	0		1	3	0		10	0	0
19820	8	7	8		0	0	0		3	0	0		0	3	0		11	0	0
19830	11	9	9		0	0	0		5	0	0		0	2	0		7	0	0
19840	9	7	12		0	0	0		2	0	0		1	3	0		8	0	0
19850	9	6	12		0	0	0		3	0	0		0	2	0		9	0	0
19860	11	7	13		0	0	0		1	0	0		0	3	0		5	0	0
19870	8	6	12		0	0	0		1	0	0		0	2	0		10	0	0
19880	11	8	11		0	0	0		3	0	0		1	3	0		10	0	0
19890	8	8	12		0	0	0		4	0	0		1	3	0		11	0	0
19900	12	8	12		0	0	0		2	0	0		0	3	0		6	0	0
19910	10	8	13		0	0	0		1	0	0		0	4	0		8	0	0
19920	7	4	13		0	0	0		3	0	0		0	3	0		9	0	0
19930	9	7	11		0	0	0		4	0	0		0	3	0		9	0	0
19940	9	9	12		0	0	0		2	0	0		0	4	0		10	0	0
19950	10	7	13		0	0	0		2	0	0		0	3	0		11	0	0
19960	12	8	14		0	0	0		1	0	0		0	3	0		10	0	0
[truncated: 8,003 more rows]

## Sheet: Fig 2 XPS
	Peptides	Lipids	Polysaccharides	289.3 eV	Colistin	EBC-1013 + Colistin	Potassium
CX-17 Control	64	12	20				4
HRS.18 Control	46	11	28	10			4
CX-17 Colistin	53	14	13		19		2
HRS.18 Colistin	48	8	30		9		5
CX-17 EBC-1013	30	35	14			18	3
HRS.18 EBC-1013	9	58	19			12	2
CX-17 Colistin + EBC-1013	19	43	13		9	16	1
HRS.18 Colistin + EBC-1013	30	30	21		8	7	4

## Sheet: Fig 3 and S2 Hydrophobicity
CX17 (10s)							CX17(pN16) (10s)							CX17(pT145) mcr-3 (10s)							HRS18 mcr-1 (10s)							HRS1821 mcr-3 (10s)
Untreated	Colistin	EBC-1013	EBC-46	EBC-147	Vehicle		Untreated	Colistin	EBC-1013	EBC-46	EBC-147	Vehicle		Untreated	Colistin	EBC-1013	EBC-46	EBC-147	Vehicle		Untreated	Colistin	EBC-1013	EBC-46	EBC-147	Vehicle		Untreated	Colistin	EBC-1013	EBC-46	EBC147	Vehicle
18.2178	14.0218	13.1553	14.6719	10.5006	19.4797		16.0676	28.8037	17.6195	15.0868707*	12.2635	12.3517		13.4698	21.3185	28.2964	16.5477	12.0346	11.8186		11.1786	27.2697	26.5094	10.4684	10.9398	11.0808		23.5808	22.6162	33.862	19.8055	22.1343	24.7655
15.0444	11.9189	11.0805	13.1043	16.1172	10.6965		18.1553	28.427	19.8139	14.3796551*	12.1379	13.8962		10.9893	23.077	20.0212	10.5738	9.81586	9.95529		10.1531	35.1225	26.3406	10.3471	10.6512	9.80994		21.1295	23.1375	36.8473	25.2054	19.7845	22.4682
20.4924	23.619	11.1437	12.8673	19.4635	14.7658		15.7117	25.2546	19.0382	20.8742758*	17.5549	12.3835		12.1393	23.3181	24.1837	11.1339	10.9219	10.5556		9.68809	32.1152	29.4571	10.2346	10.0217	10.8576		23.4789	28.765	38.1229	22.8848	25.604	28.9727

## Sheet: Fig 4 Permeabilisation
E. coli CX17											E. coli CX17(pN16) mcr-1											E.coli HRS 18 mcr-1.1
	Colistin	EBC-1013			colistin+EBC-1013							Colistin	EBC-1013			colistin+EBC-1013							Colistin	EBC-1013			colistin+EBC-1013
Untreated	0.5 µg/mL	128 µg/mL	256 µg/mL	512 µg/mL	128 µg/mL	256 µg/mL	512 µg/mL	70% IPA	Vehicle		Untreated	2 µg/mL	128 µg/mL	256 µg/mL	512 µg/mL	128 µg/mL	256 µg/mL	512 µg/mL	70% IPA	Vehicle		Untreated	2 µg/mL	128 µg/mL	256 µg/mL	512 µg/mL	128 µg/mL	256 µg/mL	512 µg/mL	70% IPA	Vehicle
22732	23940	37613	42043	50038	74346	89024	90902	171722	23580		18572	15717	24789	26008	28816	49174	49835	50898	130128	18766		18011	16499	22720	25412	29936	97611	91646	96411	152743	21987
22539	24015	37406	41777	51397	77828	89095	91583	175330	24881		19327	15822	25849	27614	29402	46371	50848	51779	138426	16901		17448	16496	23563	24326	29132	89029	101315	96896	150753	22292
22158	23514	36713	42358	49656	73442	85106	89057	176024	24671		18862	14591	25395	26444	30267	52358	50437	49016	133682	19045		16994	15586	21720	23460	27760	91160	90591	93487	146909	20503
20153	21310	32611	38142	44909	69978	74895	80901	155096	21298		17680	15084	24556	25485	31235	73183	74015	75443	169153	17456		17321	16638	23111	24619	28850	88088	92615	94819	146532	20952
20760	22036	35144	39873	47138	70741	76272	81151	158492	21998		17639	15953	23735	26293	29919	70433	76978	70509	175848	17901		17041	16330	22078	22574	29636	85112	92380	95424	151127	20863
19537	21241	33938	36969	44177	72583	79453	81872	162761	21160		17414	15702	24291	25292	28970	66368	74142	74354	169009	15411		17971	16367	22896	25507	30218	107488	106461	100051	144974	22945
22922	24438	38364	42524	50674	71959	79848	84026	162968	23668		17570	15527	27395	27908	31448	59949	64611	66567	154526	19521		18033	16556	24539	27855	32231	106027	108458	97832	146953	23734
27304	24444	37325	41652	50876	73065	74014	83442	163652	23888		19268	16618	30691	30792	37699	65150	62460	65362	163183	21198		18381	17154	24086	28086	32031	104646	110064	97797	149542	23088
22517	24890	37489	41157	48080	74400	77540	81931	159101	24025		18473	16474	29363	30351	36547	66751	61159	64509	159149	20748
E. coli CX17(pT145) mcr-3											E. coli CX17(pWJ1) mcr-3											E. coli Fmm 1860 mcr-3.21
	Colistin	EBC-1013			colistin+EBC-1013							Colistin	EBC-1013			colistin+EBC-1013							Colistin	EBC-1013			colistin+EBC-1013
Untreated	2 µg/mL	128 µg/mL	256 µg/mL	512 µg/mL	128 µg/mL	256 µg/mL	512 µg/mL	70% IPA	Vehicle		Untreated	2 µg/mL	128 µg/mL	256 µg/mL	512 µg/mL	128 µg/mL	256 µg/mL	512 µg/mL	70% IPA	Vehicle		Untreated	4 µg/mL	128 µg/mL	256 µg/mL	512 µg/mL	128 µg/mL	256 µg/mL	512 µg/mL	70% IPA	Vehicle
18011	16499	22720	25412	29936	97611	91646	96411	152743	21987		19672	17960	27258	27526	31193	67438	70539	72981	154073	19331		13384	13256	15082	16069	22372	107563	107819	106813	129573	14134
17448	16496	23563	24326	29132	89029	101315	96896	150753	22292		18557	17916	27438	27842	31862	68019	69898	75270	155592	19365		13333	13358	15033	15538	22234	98676	108270	109627	136200	14180
16994	15586	21720	23460	27760	91160	90591	93487	146909	20503		18586	18376	27740	27684	30009	70610	71179	73233	160185	19257		14344	13446	15852	16580	20166	91195	103334	101564	134145	14833
17321	16638	23111	24619	28850	88088	92615	94819	146532	20952		16072	15221	24402	25426	29624	72024	74329	79175	170368	15520		13377	13226	15117	16417	18259	98686	101802	102412	135777	13940
17041	16330	22078	22574	29636	85112	92380	95424	151127	20863		15748	14452	22806	23876	27453	76639	75490	82321	170707	15944		13772	12830	14762	16651	18365	81138	104659	97583	145694	14176
17971	16367	22896	25507	30218	107488	106461	100051	144974	22945		15832	14274	23375	23331	27148	72200	76786	81210	167399	15458		13969	12974	15096	16089	21648	99926	100174	103495	128357	14091
18033	16556	24539	27855	32231	106027	108458	97832	146953	23734		16820	16346	24418	25074	28652	79957	83968	65928	171482	16409		14086	13159	15603	16166	22292	97575	103021	100101	133954	14386
18381	17154	24086	28086	32031	104646	110064	97797	149542	23088		17418	17183	24463	25223	28810	76074	80864	61508	183331	17441		14075	12986	14995	16288	21352	92268	103197	100294	128058	14055
											17263	16736	23515	25015	26809	71156	81370	55404	186925	17636

## Sheet: Fig 5 CLSM
CX17 Biomass							CX17 Dead/Live ratio							CX17(pPN16) Biomass							CX17(pPN16) Dead/Live ratio
Untreated	Colistin	EBC-1013	Colistin + EBC-1013	Vehicle	Colistin + Vehicle		Untreated	Colistin	EBC-1013	Colistin + EBC-1013	Vehicle	Colistin + Vehicle		Untreated	Colistin	EBC-1013	Colistin + EBC-1013	Vehicle	Colistin + Vehicle		Untreated	Colistin	EBC-1013	Colistin + EBC-1013	Vehicle	Colistin + Vehicle
7.55022	1.8197	7.64834	1.02674	7.92007	3.95456		1.07467	1.30341	0.31563	1.00969	0.470243	1.16391		17.6323	13.2403	12.2959	7.00109	11.8953	4.74165		0.245783	0.406609	1.15203	0.42382	0.324234	0.478336
8.36563	1.72309	3.20542	1.30231	6.5907	3.38959		1.08184	1.45744	0.383743	0.949825	0.483943	1.22894		18.8224	13.4704	10.3653	8.47816	14.5486	8.47441		0.267673	0.397133	1.12488	0.423402	0.353182	0.464774
6.14947	1.66598	6.55335	1.90608	4.21068	3.1881		1.35406	1.57988	0.404378	0.995223	0.556172	1.38503		19.9925	7.25772	4.77094	3.39228	13.8557	8.55377		0.27824	0.40128	1.23303	0.454377	0.327872	0.452272
4.87885	2.05664	7.35796	1.52992	7.03792	4.96835		1.62094	1.09215	0.358124	0.985568	0.588461	1.17154		17.6491	11.8052	9.0687	3.60828	10.8153	4.20878		0.267524	0.394871	1.09572	0.481365	0.311104	0.481061
7.93327	1.16136	4.67058	1.3315	7.94191	2.60106		1.60373	2.095338971*	0.364947	1.04638	0.584516	0.552776		9.45909	7.01878	5.72058	3.09003	6.59349	4.36902		0.227286	0.395526	1.16975	0.48048	0.319193	0.487514
7.1374	1.68888	7.57587	2.26105	4.3281	2.46207		0.679121	1.33681	0.919853	1.06059	0.363271	0.652958		15.5753	16.4111	19.2489	7.10693	9.76541	7.52211		0.516161	0.677705	0.372727	0.457053	0.311262	0.455211
3.52629*	2.1859	5.42133	1.22577	6.42912	3.0806		0.827195	1.40464	0.834763	0.969474	0.355922	0.62609		17.126	17.5773	19.9443	7.54042	9.24882	10.3353		0.579841	0.530034	0.4307	0.434932	0.315297	0.465786
7.98548	1.5527	4.75642	1.20773	7.13621	2.7431		0.812358	1.35669	0.861384	0.963839	0.364172	0.850566		14.5551	10.9546	22.5602	7.39911	9.0584	11.12337*		0.595566	0.48171	0.490889	0.472095	0.394328	0.423447
7.27211	1.73236	7.73598	2.58219	5.26364	1.84041		0.677705	1.41718	0.880352	0.95335	0.00591101	0.666823		14.508	10.5919	17.9203	6.06961	10.7458	9.23044		0.561864	0.499842	0.540634	0.440935	0.39421	0.471596
2.44929*	1.97642	4.58703	1.29118	4.95713	2.46138		0.792086	1.38237	0.856138	1.11011	0.324136	0.665501		16.9912	7.78573	25.033	5.45922	12.9561	8.37407		0.616354	0.439801	0.513504	0.451348	0.388669	0.459027
8.71396	1.49411	4.50746	1.41626	5.7623	2.15128		0.787755	1.42686	0.912165	1.10416	0.795689	0.943586		11.9044	9.87131	12.7438	9.9097	14.2246	11.0003		0.41677	0.538519	0.527893	0.586041	0.626765	0.532529
7.63071	1.69607	7.02626	2.12828	5.23915	3.81496		1.00637	1.45116	0.875542	1.0966	0.79585	0.855141		13.026	8.58004	13.6666	10.3862	14.4637	11.4009*		0.611373	0.473297	0.542496	0.58717	0.60292	0.52217
3.74266*	15.83101*	3.94781	1.37502	3.87539	5.49595		0.988084	1.42233	0.910129	1.0905	0.80173	1.03516		10.4741	7.63595	12.0154	6.84676	10.9754	10.9486		0.537316	0.477388	0.543925	0.566639	0.353392	0.547088
8.71614	1.48	4.76344	1.02191	5.8061	2.52991		1.01764	1.30622	0.909973	1.08765	0.951989	0.862305		8.73688	10.7593	10.2176	6.79696	14.2933	10.7675		0.582765	0.559062	0.572965	0.595439	0.613222	0.569318
7.61548	1.86338	6.77097	2.35146	5.23491	2.88116		0.990028	1.4778	0.93941	1.05836	0.857681	0.89556		9.29826	8.69137	11.21	6.13203	13.3923	9.76682		0.621323	0.50384	0.577795	0.575571	0.599532	0.493225
7.49573							1.02091							14.3834							0.461723

## Sheet: Fig S3 Permeabilisation
E. coli CX17 Recipient colistin						E. coli CX17(pN16) mcr-1 colistin						E. coli HRS 18 mcr-1.1
Untreated	0.25 μg/mL	0.5 μg/mL	1 μg/mL	70% IPA		Untreated	2 μg/mL	4 μg/mL	8 μg/mL	70% IPA		Untreated	2 μg/mL	4 μg/mL	8 μg/mL	70% IPA
14259	15080	15072	16983	176831		14996	18547	43760	58052	196870		14190	13062	16945	69938	161518
14196	14508	14834	17189	171237		15564	18717	43461	59353	202843		14425	13218	19317	70591	170213
14092	14480	14808	17384	171528		15226	18114	43646	58635	200144		14353	13282	18779	71018	169905
14250	14565	15048	17203	164414		16098	17882	40845	62462	202806		14589	12965	20096	73751	160366
14078	13942	14731	16871	163144		15877	15569	40674	62545	208702		14113	12747	24463	74576	163911
13906	14326	14841	16744	165620		15840	14344	40610	60353	197814		14652	13132	26444	74932	163649
16284	16187	16054	18173	165538		13366	20683	48992	59804	175272		13825	13291	27696	72181	173694
16270	15802	15986	18272	166834		13666	21620	50184	59803	185409		13680	13040	26982	69290	173702
16392	15984	16010	17426	169559		12895	20880	49219	57421	179370		12764*	12798	29698	70211	167107
E. coli CX17(pT145-) mcr-3 colistin						E. coli CX17(pWJ1) mcr-3 colistin						E. coli Fmm 1860 mcr-3.21
Untreated	1 μg/mL	2 μg/mL	4 μg/mL	70% IPA		Untreated	1 μg/mL	2 μg/mL	4 μg/mL	70% IPA		Untreated	2 μg/mL	4 μg/mL	8 μg/mL	70% IPA
16956	14955	14961	51779	189576		16956	14955	14961	51779	189576		16012	14637	16280	50855	161605
17197	15158	14801	51344	188107		17197	15158	14801	51344	188107		16382	14658	18130	55232	163744
17188	15020	14656	52489	181802		17188	15020	14656	52489	181802		16751	14736	17384	55892	159770
17502	14768	15010	45956	142311		17502	14768	15010	45956	142311		14612	13525	16914	60102	148334
17389	14600	15768	45822	142653		17389	14600	15768	45822	142653		15138	13680	16636	61321	150674
17101	14278	15262	44610	145989		17101	14278	15262	44610	145989		14584	13662	19539	62074	145741
16500	15059	17170	55247	191245		16500	15059	17170	55247	191245		14017	13362	14155	64799	135651
16366	15035	16984	54756	182712		16366	15035	16984	54756	182712		13696	13378	13815	67211	136125
15786	14557	17583	56196	172040		15786	14557	17583	56196	172040		13563	13282	13756	67855	137332
